# Supplementary material for: The Jumonji-domain histone demethylase inhibitor JIB-04 deregulates oncogenic programs and increases DNA damage in Ewing Sarcoma, resulting in impaired cell proliferation and survival, and reduced tumor growth
Source: Oncotarget. 2018 Sep 4;9(69):33110–23. doi: 10.18632/oncotarget.26011 (PMC6145692; doi:10.18632/oncotarget.26011)
Supplement: Supplementary file 2 [file oncotarget-09-33110-s002.xlsx]

## Sheet: Significant_genes_Q_0.05.csv
Supplementary Table S1.
Transcripts changed 2-fold or more upon JIB-04 treatment in A673 cells (Q-value < 0.05)
Gene	Common name	Vehicle mean	JIB-04 mean	Fold-change	P-value	Q-value
ENSG00000237596	RP13-143G15.4	0.02	19.92	996	5.51183e-08	1.08135e-06
ENSG00000278464	RP11-96A15.1	0.05	33.22	664.4	1.31933e-09	1.51796e-07
ENSG00000110324	IL10RA	0.01	6.09	609	1.0083e-06	6.10491e-06
ENSG00000227363	AC019172.2	0.34	166.55	489.85	9.33567e-11	5.80005e-08
ENSG00000163993	S100P	0.03	14.53	484.33	2.98207e-07	2.76115e-06
ENSG00000258183	RP11-753N8.1	0.08	31	387.5	7.82758e-10	1.19152e-07
ENSG00000236453	AC003092.1	0.22	74.92	340.55	3.05435e-09	2.29871e-07
ENSG00000241104	CEACAMP10	0.02	6.47	323.5	6.19338e-06	2.18072e-05
ENSG00000258667	HIF1A-AS2	0.03	9.67	322.33	3.51447e-09	2.51044e-07
ENSG00000164509	IL31RA	0.02	5.39	269.5	5.15674e-11	5.03173e-08
ENSG00000109321	AREG	0.02	5.34	267	4.96452e-09	2.9956e-07
ENSG00000120279	MYCT1	0.05	13.26	265.2	2.95001e-08	7.75178e-07
ENSG00000107159	CA9	0.12	30.58	254.83	1.21988e-09	1.47622e-07
ENSG00000249867	RP11-115J23.1	0.02	5.07	253.5	3.92243e-08	8.86354e-07
ENSG00000163216	SPRR2D	0.03	7.2	240	6.66548e-08	1.1792e-06
ENSG00000236882	LINC01554	0.05	11.14	222.8	2.01448e-09	1.81639e-07
ENSG00000227094	RP11-565P22.2	0.03	6.57	219	1.09161e-06	6.45214e-06
ENSG00000118407	FILIP1	0.08	15.34	191.75	2.51795e-10	7.41149e-08
ENSG00000140379	BCL2A1	0.04	7.2	180	1.76298e-09	1.68136e-07
ENSG00000179148	ALOXE3	0.06	9.1	151.67	2.04763e-07	2.24727e-06
ENSG00000223949	ROR1-AS1	0.04	5.64	141	1.77373e-09	1.68136e-07
ENSG00000235643	RP1-69M21.2	0.12	16.18	134.83	1.87187e-09	1.72181e-07
ENSG00000258791	LINC00520	0.36	47.79	132.75	2.27939e-07	2.39841e-06
ENSG00000012504	NR1H4	0.05	6.51	130.2	3.76108e-10	7.86151e-08
ENSG00000140465	CYP1A1	0.52	66.33	127.56	1.45921e-10	6.40588e-08
ENSG00000258807	RP11-1152H15.1	0.21	25.11	119.57	1.69148e-09	1.68136e-07
ENSG00000134954	ETS1	0.13	15.2	116.92	3.71134e-10	7.86151e-08
ENSG00000164266	SPINK1	0.48	55.27	115.15	1.8848e-07	2.15841e-06
ENSG00000235385	GS1-600G8.5	0.26	29.65	114.04	7.90291e-10	1.19152e-07
ENSG00000238266	LINC00707	0.05	5.69	113.8	3.24971e-10	7.85948e-08
ENSG00000255375	RP1-65P5.5	0.07	6.99	99.86	3.62858e-08	8.50853e-07
ENSG00000149968	MMP3	1.28	117.97	92.16	1.99126e-07	2.22253e-06
ENSG00000186472	PCLO	0.55	49.76	90.47	5.23214e-09	3.08847e-07
ENSG00000140986	RPL3L	0.09	7.65	85	1.59163e-06	8.35321e-06
ENSG00000257219	RP11-54A9.1	0.43	34.6	80.47	7.05017e-08	1.2211e-06
ENSG00000187775	DNAH17	0.19	14.95	78.68	5.94076e-08	1.11173e-06
ENSG00000135346	CGA	0.07	5.13	73.29	1.57038e-08	5.64173e-07
ENSG00000134259	NGF	0.08	5.72	71.5	1.17232e-06	6.78102e-06
ENSG00000166592	RRAD	0.27	19.22	71.19	3.60204e-08	8.47262e-07
ENSG00000060718	COL11A1	0.17	12.1	71.18	2.02874e-08	6.29646e-07
ENSG00000282246	RP11-295P9.13	0.17	11.55	67.94	1.73754e-07	2.06641e-06
ENSG00000243742	RPLP0P2	0.79	51.24	64.86	1.39661e-08	5.25907e-07
ENSG00000169429	CXCL8	0.75	48.42	64.56	1.03115e-09	1.35478e-07
ENSG00000166793	YPEL4	0.11	7.05	64.09	1.33372e-09	1.51796e-07
ENSG00000173110	HSPA6	0.75	47.62	63.49	9.50631e-09	4.37148e-07
ENSG00000171017	LRRC8E	0.43	25.65	59.65	2.02239e-10	6.88886e-08
ENSG00000006128	TAC1	0.16	9.08	56.75	1.10486e-06	6.50124e-06
ENSG00000121101	TEX14	0.13	7.24	55.69	1.11367e-06	6.52802e-06
ENSG00000054356	PTPRN	0.3	16.22	54.07	6.53449e-07	4.5391e-06
ENSG00000164463	CREBRF	0.55	29.35	53.36	2.82051e-10	7.41149e-08
ENSG00000172361	CFAP53	0.12	6.37	53.08	1.79866e-08	6.01538e-07
ENSG00000203797	DDO	0.21	10.81	51.48	4.36818e-09	2.79527e-07
ENSG00000137801	THBS1	0.13	6.61	50.85	5.87299e-07	4.21325e-06
ENSG00000251011	TMEM108-AS1	0.15	6.89	45.93	2.65911e-08	7.36621e-07
ENSG00000162892	IL24	0.19	8.36	44	5.16461e-08	1.03936e-06
ENSG00000236665	AC114808.2	0.41	17.83	43.49	1.6004e-07	1.96252e-06
ENSG00000130222	GADD45G	0.93	38.42	41.31	1.62917e-08	5.75222e-07
ENSG00000115009	CCL20	0.18	7.41	41.17	6.58e-07	4.55695e-06
ENSG00000138411	HECW2	0.45	18.18	40.4	1.35693e-06	7.52399e-06
ENSG00000129226	CD68	0.57	22.18	38.91	1.52513e-06	8.14556e-06
ENSG00000155918	RAET1L	0.14	5.42	38.71	2.36699e-08	6.82421e-07
ENSG00000095752	IL11	0.26	9.98	38.38	9.25966e-09	4.33658e-07
ENSG00000135218	CD36	0.27	9.74	36.07	1.00417e-06	6.09597e-06
ENSG00000184545	DUSP8	0.74	25.42	34.35	2.03899e-07	2.24582e-06
ENSG00000168081	PNOC	0.32	10.64	33.25	7.96211e-08	1.30496e-06
ENSG00000227160	THEM7P	0.94	30.16	32.09	5.53325e-08	1.08135e-06
ENSG00000135625	EGR4	1.37	43.89	32.04	1.77598e-07	2.07779e-06
ENSG00000159261	CLDN14	0.21	6.64	31.62	8.18468e-08	1.32061e-06
ENSG00000131015	ULBP2	1.22	38.32	31.41	1.20836e-10	6.17403e-08
ENSG00000235448	LURAP1L-AS1	0.25	7.79	31.16	3.26248e-08	8.17854e-07
ENSG00000136235	GPNMB	2.27	70.42	31.02	5.5231e-08	1.08135e-06
ENSG00000118785	SPP1	0.81	24.61	30.38	7.38324e-06	2.49031e-05
ENSG00000221511	AC090825.1	0	29.74	30	0.0247351	0.0276145
ENSG00000230666	CEACAM22P	0.25	7.35	29.4	5.23424e-07	3.90741e-06
ENSG00000100867	DHRS2	0.7	20.37	29.1	1.34594e-08	5.20109e-07
ENSG00000087074	PPP1R15A	36.07	1019	28.25	1.73221e-11	4.16034e-08
ENSG00000166394	CYB5R2	0.41	11.17	27.24	1.18825e-07	1.63363e-06
ENSG00000160712	IL6R	0.47	12.8	27.23	2.05181e-07	2.24917e-06
ENSG00000106366	SERPINE1	2.4	64.58	26.91	6.56526e-11	5.03173e-08
ENSG00000159208	CIART	2.01	53.49	26.61	4.17558e-09	2.74381e-07
ENSG00000135905	DOCK10	1.51	39.92	26.44	1.40128e-06	7.68951e-06
ENSG00000163376	KBTBD8	0.97	25.09	25.87	3.9391e-06	1.57557e-05
ENSG00000156510	HKDC1	0.24	6.09	25.38	8.01396e-07	5.22713e-06
ENSG00000128564	VGF	11.73	296.68	25.29	4.27316e-07	3.45095e-06
ENSG00000115008	IL1A	1.1	27.48	24.98	3.05239e-09	2.29871e-07
ENSG00000125740	FOSB	1.31	32.59	24.88	1.95917e-08	6.21796e-07
ENSG00000144834	TAGLN3	0.23	5.71	24.83	2.97795e-07	2.76115e-06
ENSG00000185038	MROH2A	0.47	11.4	24.26	3.32399e-08	8.22325e-07
ENSG00000173093	CCDC63	0.36	8.53	23.69	1.70643e-08	5.86348e-07
ENSG00000253161	LINC01605	0.41	9.64	23.51	8.4263e-08	1.34543e-06
ENSG00000006606	CCL26	0.48	11.27	23.48	6.56106e-07	4.54765e-06
ENSG00000108551	RASD1	0.33	7.7	23.33	4.3218e-08	9.33042e-07
ENSG00000131480	AOC2	0.34	7.74	22.76	7.82768e-08	1.29016e-06
ENSG00000131459	GFPT2	0.57	12.59	22.09	5.59856e-07	4.09583e-06
ENSG00000166670	MMP10	2.73	57.42	21.03	3.66262e-10	7.86151e-08
ENSG00000102554	KLF5	2.97	60.97	20.53	1.1145e-08	4.70188e-07
ENSG00000156804	FBXO32	1.47	30.15	20.51	8.15077e-08	1.32042e-06
ENSG00000047346	FAM214A	1.71	34.79	20.35	6.08148e-08	1.11639e-06
ENSG00000164949	GEM	2.56	51.28	20.03	3.01523e-09	2.29871e-07
ENSG00000254142	RP11-53M11.3	2.02	40.06	19.83	4.83336e-05	0.000107555
ENSG00000224272	AC114730.3	0.87	16.88	19.4	2.34009e-07	2.43162e-06
ENSG00000114796	KLHL24	3.64	70.33	19.32	6.5748e-09	3.59154e-07
ENSG00000147174	ACRC	1.51	28.16	18.65	9.57662e-08	1.44862e-06
ENSG00000143320	CRABP2	1.13	21	18.58	1.1454e-08	4.72386e-07
ENSG00000270547	LINC01235	0.36	6.66	18.5	9.08143e-07	5.68029e-06
ENSG00000099860	GADD45B	12.18	222.85	18.3	1.74621e-10	6.4881e-08
ENSG00000134107	BHLHE40	3.76	68.62	18.25	6.69423e-09	3.60115e-07
ENSG00000106236	NPTX2	0.59	10.76	18.24	3.16651e-11	4.16034e-08
ENSG00000144583	40971	0.54	9.84	18.22	1.0517e-09	1.36232e-07
ENSG00000146592	CREB5	4.22	76.75	18.19	1.56194e-07	1.936e-06
ENSG00000109846	CRYAB	4	70.7	17.68	6.47233e-07	4.50955e-06
ENSG00000163661	PTX3	0.44	7.73	17.57	3.98063e-07	3.29594e-06
ENSG00000113742	CPEB4	0.54	9.43	17.46	1.53643e-06	8.17742e-06
ENSG00000205853	RFPL3S	1.5	26.05	17.37	3.78645e-07	3.19743e-06
ENSG00000232926	AC000078.5	0.41	7.07	17.24	1.25682e-06	7.08587e-06
ENSG00000130513	GDF15	2.48	42.56	17.16	1.98633e-06	9.67087e-06
ENSG00000067798	NAV3	1.88	32.11	17.08	1.53463e-06	8.17579e-06
ENSG00000140450	ARRDC4	0.95	16.14	16.99	1.57307e-09	1.65651e-07
ENSG00000237187	NR2F1-AS1	1.32	22.02	16.68	2.78149e-08	7.50872e-07
ENSG00000129757	CDKN1C	0.97	16.1	16.6	2.84268e-07	2.70643e-06
ENSG00000221955	SLC12A8	2.6	42.7	16.42	4.46782e-09	2.79527e-07
ENSG00000161912	ADCY10P1	0.56	9.15	16.34	3.06023e-06	1.31212e-05
ENSG00000187479	C11orf96	0.42	6.84	16.29	7.41773e-06	2.49619e-05
ENSG00000182870	GALNT9	1.69	27.28	16.14	4.70648e-07	3.67137e-06
ENSG00000273293	RP11-445N20.3	0.55	8.83	16.05	0.000789477	0.00116434
ENSG00000197410	DCHS2	0.56	8.89	15.88	2.25062e-08	6.69164e-07
ENSG00000215023	AC114730.5	0.34	5.39	15.85	2.02308e-05	5.36444e-05
ENSG00000130066	SAT1	27.41	434.13	15.84	5.78086e-11	5.03173e-08
ENSG00000196569	LAMA2	0.51	8.04	15.76	8.33179e-06	2.72696e-05
ENSG00000185022	MAFF	2.85	44.39	15.58	4.62538e-09	2.85501e-07
ENSG00000227676	LINC01068	0.39	6.05	15.51	1.32938e-05	3.8703e-05
ENSG00000213113	TUBB8P8	0.8	12.2	15.25	4.39042e-07	3.52247e-06
ENSG00000228436	RP5-864K19.4	1.65	24.98	15.14	1.72458e-06	8.81654e-06
ENSG00000267265	CTC-550B14.7	1.28	19.18	14.98	2.0337e-07	2.24268e-06
ENSG00000228705	LINC00659	11.62	173.78	14.96	1.40778e-09	1.5375e-07
ENSG00000276470	NPPA-AS1_1	0.77	11.48	14.91	0.00558792	0.00684498
ENSG00000059728	MXD1	1.68	24.8	14.76	7.34519e-07	4.94175e-06
ENSG00000266086	RP11-159D12.5	2.43	35.8	14.73	2.6834e-07	2.62299e-06
ENSG00000118503	TNFAIP3	3.21	47.16	14.69	3.00259e-07	2.76127e-06
ENSG00000170345	FOS	20.04	290.54	14.5	2.50336e-09	2.05566e-07
ENSG00000164023	SGMS2	1.04	15	14.42	2.91323e-06	1.26683e-05
ENSG00000104419	NDRG1	6.43	92.51	14.39	1.39869e-06	7.68359e-06
ENSG00000148926	ADM	1.31	18.67	14.25	6.28572e-07	4.40288e-06
ENSG00000156265	MAP3K7CL	1.15	16.38	14.24	1.14698e-06	6.68488e-06
ENSG00000109107	ALDOC	5.93	83.32	14.05	3.91794e-09	2.68905e-07
ENSG00000229808	RP11-456P18.2	0.91	12.73	13.99	6.40748e-08	1.15322e-06
ENSG00000125266	EFNB2	5.76	79.83	13.86	5.04278e-10	9.46499e-08
ENSG00000100292	HMOX1	10.35	142.23	13.74	1.10214e-07	1.56368e-06
ENSG00000139289	PHLDA1	1.25	17.09	13.67	1.46269e-10	6.40588e-08
ENSG00000227295	ELL2P1	0.76	10.37	13.64	5.68422e-08	1.09123e-06
ENSG00000073756	PTGS2	2.1	28.47	13.56	9.99556e-09	4.48435e-07
ENSG00000276600	RAB7B	0.64	8.57	13.39	1.55645e-06	8.23919e-06
ENSG00000198719	DLL1	0.41	5.45	13.29	3.93038e-07	3.27722e-06
ENSG00000118985	ELL2	4.18	54.84	13.12	3.26396e-07	2.89196e-06
ENSG00000236255	AC009404.2	0.84	11	13.1	7.43918e-07	4.97949e-06
ENSG00000014914	MTMR11	1.96	25.62	13.07	3.0099e-08	7.78386e-07
ENSG00000253368	TRNP1	2.3	29.97	13.03	8.80955e-07	5.57999e-06
ENSG00000116717	GADD45A	41.14	526.85	12.81	1.15483e-10	6.17403e-08
ENSG00000176170	SPHK1	0.77	9.85	12.79	6.34907e-08	1.14946e-06
ENSG00000217128	FNIP1	5.98	76.37	12.77	3.28428e-09	2.43593e-07
ENSG00000223837	BRD2-IT1	0.49	6.23	12.71	0.000257059	0.00043499
ENSG00000075426	FOSL2	2.63	33.38	12.69	3.67756e-07	3.14044e-06
ENSG00000254338	MAFA-AS1	0.58	7.25	12.5	6.36344e-05	0.000134725
ENSG00000262001	DLGAP1-AS2	1.37	17.03	12.43	2.49193e-09	2.05566e-07
ENSG00000085465	OVGP1	1.93	23.77	12.32	2.25415e-07	2.38019e-06
ENSG00000049247	UTS2	25.65	312.95	12.2	3.32712e-10	7.85948e-08
ENSG00000253746	RP11-527N22.2	0.46	5.61	12.2	9.05495e-07	5.67678e-06
ENSG00000177606	JUN	15.54	188.5	12.13	1.15389e-07	1.60549e-06
ENSG00000113070	HBEGF	11.81	141.75	12	2.59204e-11	4.16034e-08
ENSG00000162772	ATF3	10.18	121.85	11.97	2.06612e-08	6.33404e-07
ENSG00000115963	RND3	13.97	165.98	11.88	1.02326e-07	1.50269e-06
ENSG00000122641	INHBA	0.8	9.49	11.86	1.40607e-07	1.80522e-06
ENSG00000182326	C1S	0.87	10.26	11.79	1.05747e-07	1.52041e-06
ENSG00000147168	IL2RG	2.96	34.74	11.74	2.20876e-08	6.59545e-07
ENSG00000124762	CDKN1A	22.69	264.07	11.64	8.38976e-08	1.34192e-06
ENSG00000102032	RENBP	1.8	20.85	11.58	6.37827e-08	1.15152e-06
ENSG00000101670	LIPG	1.28	14.79	11.55	2.51415e-06	1.13961e-05
ENSG00000170385	SLC30A1	9.17	103.96	11.34	4.43053e-06	1.72149e-05
ENSG00000122861	PLAU	1.53	17.18	11.23	1.78148e-09	1.68136e-07
ENSG00000138764	CCNG2	3.96	44.03	11.12	1.52459e-09	1.63043e-07
ENSG00000189410	SH2D5	1.23	13.67	11.11	1.65364e-07	2.01438e-06
ENSG00000174939	ASPHD1	0.87	9.56	10.99	8.72754e-06	2.81802e-05
ENSG00000141526	SLC16A3	0.78	8.43	10.81	4.78588e-07	3.71754e-06
ENSG00000198892	SHISA4	1.3	13.78	10.6	3.84016e-07	3.22833e-06
ENSG00000105499	PLA2G4C	4.29	45.36	10.57	4.64269e-08	9.7709e-07
ENSG00000223547	ZNF844	0.74	7.82	10.57	2.7112e-08	7.46411e-07
ENSG00000173262	SLC2A14	0.57	6	10.53	1.06345e-06	6.35515e-06
ENSG00000136099	PCDH8	4.96	52.04	10.49	3.55463e-07	3.06961e-06
ENSG00000111424	VDR	0.58	6.04	10.41	1.14029e-07	1.59562e-06
ENSG00000110852	CLEC2B	8.89	91.2	10.26	2.33647e-08	6.77668e-07
ENSG00000122877	EGR2	14.26	144.58	10.14	9.46044e-11	5.80005e-08
ENSG00000143847	PPFIA4	1.04	10.54	10.13	2.04689e-06	9.84201e-06
ENSG00000123342	MMP19	0.62	6.21	10.02	0.000254409	0.00043114
ENSG00000175471	MCTP1	11.93	118.56	9.94	4.08297e-09	2.72109e-07
ENSG00000104881	PPP1R13L	3	29.7	9.9	2.89607e-07	2.73743e-06
ENSG00000171860	C3AR1	2.1	20.51	9.77	7.39638e-08	1.26675e-06
ENSG00000188958	UTS2B	0.95	9.24	9.73	3.75448e-06	1.52047e-05
ENSG00000232656	IDI2-AS1	0.72	6.88	9.56	1.25028e-06	7.08056e-06
ENSG00000152256	PDK1	2.64	25.13	9.52	7.91519e-07	5.18121e-06
ENSG00000136167	LCP1	11.43	108.55	9.5	6.53724e-10	1.15536e-07
ENSG00000105856	HBP1	12.27	116.27	9.48	4.0233e-07	3.3131e-06
ENSG00000049130	KITLG	1.89	17.89	9.47	1.14298e-06	6.67168e-06
ENSG00000269125	RP11-98F14.11	2.03	19.13	9.42	0.0168557	0.0191811
ENSG00000233318	RP11-573G6.2	1.49	13.95	9.36	1.3136e-07	1.73668e-06
ENSG00000133874	RNF122	8.3	76.67	9.24	2.65002e-09	2.10106e-07
ENSG00000144366	GULP1	1.46	13.49	9.24	6.43344e-06	2.23445e-05
ENSG00000223969	AC002456.2	2.16	19.82	9.18	0.000172445	0.000309701
ENSG00000175197	DDIT3	75.26	685.92	9.11	3.69006e-10	7.86151e-08
ENSG00000115548	KDM3A	23.3	212.12	9.1	2.7103e-10	7.41149e-08
ENSG00000196420	S100A5	1.42	12.91	9.09	2.02429e-06	9.78834e-06
ENSG00000059804	SLC2A3	23.67	212.38	8.97	2.85429e-07	2.70908e-06
ENSG00000008300	CELSR3	0.69	6.11	8.86	1.09178e-05	3.32158e-05
ENSG00000112137	PHACTR1	0.83	7.35	8.86	1.53843e-06	8.17857e-06
ENSG00000023608	SNAPC1	7.42	65.07	8.77	2.95654e-07	2.75521e-06
ENSG00000162645	GBP2	3.59	31.3	8.72	4.01672e-07	3.3131e-06
ENSG00000116954	RRAGC	29.82	258.64	8.67	3.26359e-08	8.17854e-07
ENSG00000172183	ISG20	1.12	9.7	8.66	7.23392e-06	2.45409e-05
ENSG00000240291	RP11-499P20.2	1.54	13.27	8.62	5.04396e-07	3.8275e-06
ENSG00000249378	LINC01060	0.99	8.47	8.56	6.24527e-05	0.000132773
ENSG00000197019	SERTAD1	29.8	254.73	8.55	2.63942e-08	7.33375e-07
ENSG00000212195	U3	0.83	7.09	8.54	0.00318145	0.00407631
ENSG00000166900	STX3	17.92	152.06	8.49	8.7514e-10	1.2303e-07
ENSG00000117226	GBP3	1.87	15.86	8.48	5.48891e-06	1.99847e-05
ENSG00000234056	LINC00463	2.87	24.27	8.46	1.83863e-08	6.03924e-07
ENSG00000077585	GPR137B	7.67	64.64	8.43	4.79904e-08	1.00083e-06
ENSG00000185947	ZNF267	4.86	40.85	8.41	2.97214e-06	1.28513e-05
ENSG00000115339	GALNT3	0.84	7.03	8.37	0.00016428	0.000297593
ENSG00000150722	PPP1R1C	1.06	8.8	8.3	0.000108959	0.000210524
ENSG00000232783	FRG2FP	93.58	775.37	8.29	5.41587e-09	3.13269e-07
ENSG00000163297	ANTXR2	1.99	16.25	8.17	2.08122e-07	2.26789e-06
ENSG00000223573	TINCR	1.04	8.47	8.14	1.11354e-05	3.36958e-05
ENSG00000167550	RHEBL1	0.8	6.5	8.13	6.00602e-07	4.29195e-06
ENSG00000166828	SCNN1G	19.71	159.33	8.08	1.27624e-11	4.16034e-08
ENSG00000172602	RND1	2.48	20	8.06	4.40482e-09	2.79527e-07
ENSG00000117000	RLF	8.14	65.56	8.05	1.00117e-07	1.48993e-06
ENSG00000278000	AC139100.4	2.38	19.14	8.04	1.25622e-06	7.08587e-06
ENSG00000277149	TYW1B	1.16	9.31	8.03	9.71201e-09	4.40007e-07
ENSG00000144655	CSRNP1	9.69	77.61	8.01	3.404e-10	7.85948e-08
ENSG00000155970	MICU3	1.46	11.69	8.01	1.08331e-05	3.30309e-05
ENSG00000281991	TMEM265	0	7.51	8	2.10598e-07	2.28404e-06
ENSG00000121552	CSTA	2.14	17.08	7.98	8.57184e-08	1.36173e-06
ENSG00000188522	FAM83G	11.48	91.3	7.95	1.8858e-08	6.12851e-07
ENSG00000055483	USP36	43.59	343.71	7.89	4.89969e-10	9.45547e-08
ENSG00000105825	TFPI2	3.24	25.46	7.86	1.66443e-05	4.61076e-05
ENSG00000143367	TUFT1	2.42	19.02	7.86	1.94665e-07	2.1919e-06
ENSG00000248394	FOSL1P1	0.8	6.28	7.85	1.16736e-05	3.49259e-05
ENSG00000146278	PNRC1	11.91	92.2	7.74	1.71723e-08	5.8682e-07
ENSG00000146757	ZNF92	8.03	62.07	7.73	1.88061e-06	9.32395e-06
ENSG00000224063	AC007319.1	0.99	7.64	7.72	0.0218196	0.0245504
ENSG00000072682	P4HA2	3.3	25.26	7.65	1.42098e-09	1.5375e-07
ENSG00000167772	ANGPTL4	2.96	22.62	7.64	4.31453e-08	9.33042e-07
ENSG00000182315	MBD3L3	1.52	11.55	7.6	1.35162e-08	5.20119e-07
ENSG00000159388	BTG2	14.57	110.65	7.59	6.73617e-10	1.15536e-07
ENSG00000137494	ANKRD42	7.99	60.52	7.57	3.43335e-08	8.24764e-07
ENSG00000145632	PLK2	3.3	24.98	7.57	1.2544e-05	3.70717e-05
ENSG00000118402	ELOVL4	9.33	70.25	7.53	1.82219e-08	6.02829e-07
ENSG00000175592	FOSL1	14	104.91	7.49	2.33904e-08	6.77668e-07
ENSG00000265972	TXNIP	25.49	190.58	7.48	6.62973e-12	4.16034e-08
ENSG00000152223	EPG5	9.49	70.92	7.47	1.96061e-08	6.21796e-07
ENSG00000111981	ULBP1	1.13	8.41	7.44	3.40508e-08	8.24764e-07
ENSG00000205718	MBD3L4	1.24	9.19	7.41	3.99e-06	1.58789e-05
ENSG00000179388	EGR3	3.92	28.95	7.39	7.23911e-07	4.87752e-06
ENSG00000125772	GPCPD1	3.92	28.77	7.34	3.06313e-07	2.78628e-06
ENSG00000104497	SNX16	6.08	44.59	7.33	1.22506e-07	1.65203e-06
ENSG00000258964	RP11-618G20.1	7.42	54.31	7.32	7.61682e-06	2.54456e-05
ENSG00000236345	RP11-59D5__B.2	2.38	17.36	7.29	3.07427e-09	2.29871e-07
ENSG00000049860	HEXB	34.42	250.53	7.28	1.43176e-08	5.33115e-07
ENSG00000168685	IL7R	3.52	25.59	7.27	1.47044e-06	7.94105e-06
ENSG00000171988	JMJD1C	16.18	117.2	7.24	2.0575e-07	2.25264e-06
ENSG00000139278	GLIPR1	7.38	53.03	7.19	1.63274e-06	8.50299e-06
ENSG00000165434	PGM2L1	4.53	32.54	7.18	5.35094e-07	3.95282e-06
ENSG00000157483	MYO1E	4.06	29.08	7.16	2.87268e-06	1.25511e-05
ENSG00000241020	RP11-727A23.1	8.5	60.86	7.16	5.56486e-06	2.01735e-05
ENSG00000196611	MMP1	147.01	1051.44	7.15	3.13701e-10	7.85948e-08
ENSG00000154589	LY96	27.92	198.39	7.11	7.84886e-07	5.1471e-06
ENSG00000187094	CCK	12.63	88.78	7.03	7.66032e-09	3.93586e-07
ENSG00000155097	ATP6V1C1	17.58	122.98	7	2.72501e-06	1.20722e-05
ENSG00000198074	AKR1B10	1.03	7.21	7	0.000229927	0.000394301
ENSG00000231966	RP11-12M5.4	0	6.65	7	1.40603e-07	1.80522e-06
ENSG00000241069	CTD-3141N22.1	0	6.67	7	0.0271675	0.0302091
ENSG00000267475	CTD-2538C1.2	1.74	12.12	6.97	5.37447e-06	1.97321e-05
ENSG00000207205	RNVU1-15	1.2	8.29	6.91	0.0101519	0.0119197
ENSG00000154803	FLCN	29.36	201.46	6.86	2.87508e-08	7.64222e-07
ENSG00000240792	RP11-418B12.1	1.38	9.43	6.83	1.6909e-05	4.66582e-05
ENSG00000159167	STC1	15.51	105.37	6.79	3.04581e-11	4.16034e-08
ENSG00000256683	ZNF350	5.37	36.46	6.79	1.64556e-07	2.00719e-06
ENSG00000274213	RP11-670E13.6	4.13	28.01	6.78	1.29102e-05	3.78258e-05
ENSG00000126368	NR1D1	2.17	14.63	6.74	4.41425e-08	9.50771e-07
ENSG00000123095	BHLHE41	2.91	19.56	6.72	0.00015393	0.00028117
ENSG00000132872	SYT4	2.65	17.8	6.72	3.94752e-06	1.57707e-05
ENSG00000166401	SERPINB8	13.29	89.1	6.7	1.03728e-07	1.51069e-06
ENSG00000165861	ZFYVE1	6.87	45.94	6.69	2.3764e-08	6.82484e-07
ENSG00000183508	FAM46C	1.65	10.92	6.62	3.41828e-10	7.85948e-08
ENSG00000196754	S100A2	3.11	20.56	6.61	2.86444e-06	1.25313e-05
ENSG00000183840	GPR39	1.32	8.7	6.59	2.23833e-07	2.37637e-06
ENSG00000242349	NPPA-AS1	2.84	18.68	6.58	1.2972e-06	7.26132e-06
ENSG00000182511	FES	1.18	7.72	6.54	6.28424e-07	4.40288e-06
ENSG00000147655	RSPO2	1.42	9.2	6.48	3.43005e-07	2.98733e-06
ENSG00000234353	AP000347.4	3.67	23.77	6.48	5.19195e-05	0.000113931
ENSG00000197632	SERPINB2	7.09	45.78	6.46	1.72311e-09	1.68136e-07
ENSG00000091583	APOH	1.13	7.28	6.44	5.22429e-06	1.93557e-05
ENSG00000105792	CFAP69	1.51	9.65	6.39	2.49976e-06	1.13588e-05
ENSG00000188766	SPRED3	2.47	15.75	6.38	1.15264e-07	1.60549e-06
ENSG00000237840	FAM21FP	6.41	40.61	6.34	5.01125e-07	3.81016e-06
ENSG00000075223	SEMA3C	4.92	30.99	6.3	7.01351e-06	2.39344e-05
ENSG00000260276	RP11-77H9.2	2.87	18.04	6.29	6.07564e-07	4.31782e-06
ENSG00000099290	FAM21A	14.62	91.75	6.28	4.86523e-08	1.00778e-06
ENSG00000140941	MAP1LC3B	55.1	345.61	6.27	1.7345e-09	1.68136e-07
ENSG00000233381	AK4P3	1.48	9.25	6.25	4.53617e-05	0.000102328
ENSG00000181458	TMEM45A	3.18	19.75	6.21	1.64897e-06	8.56327e-06
ENSG00000178538	CA8	5.38	33.35	6.2	4.6016e-07	3.62026e-06
ENSG00000105967	TFEC	1.18	7.27	6.16	4.79341e-05	0.000106847
ENSG00000258102	MAP1LC3B2	49.07	300.28	6.12	3.1402e-08	8.02044e-07
ENSG00000278852	NPPA-AS1_2	3.55	21.71	6.12	0.0122462	0.014185
ENSG00000277462	ZNF670	5.58	33.96	6.09	2.18075e-07	2.32943e-06
ENSG00000138166	DUSP5	18.21	110.68	6.08	1.45331e-10	6.40588e-08
ENSG00000141505	ASGR1	2.52	15.29	6.07	1.13602e-05	3.42083e-05
ENSG00000247095	MIR210HG	1.08	6.56	6.07	0.000839361	0.00122811
ENSG00000007944	MYLIP	9.86	59.64	6.05	1.62176e-09	1.67588e-07
ENSG00000214548	MEG3	12.28	74.25	6.05	1.84923e-06	9.20808e-06
ENSG00000165813	CCDC186	4.48	27.04	6.04	4.22172e-06	1.65504e-05
ENSG00000173334	TRIB1	36.59	219.98	6.01	2.79765e-10	7.41149e-08
ENSG00000235782	RP3-333A15.1	0	5.58	6	2.60856e-10	7.41149e-08
ENSG00000266995	RP11-703I16.3	0	5.87	6	3.96953e-06	1.58157e-05
ENSG00000182600	C2orf82	2.05	12.25	5.98	4.8784e-05	0.000108374
ENSG00000233822	HIST1H2BN	1.16	6.94	5.98	5.26294e-05	0.000115081
ENSG00000106546	AHR	5.99	35.77	5.97	1.06956e-05	3.27128e-05
ENSG00000163660	CCNL1	106.48	633.32	5.95	6.92067e-08	1.21007e-06
ENSG00000138795	LEF1	1.1	6.53	5.94	1.04591e-06	6.28711e-06
ENSG00000142871	CYR61	9.2	54.64	5.94	3.90107e-08	8.85879e-07
ENSG00000006327	TNFRSF12A	39.3	233.13	5.93	8.44465e-09	4.17556e-07
ENSG00000138944	KIAA1644	1.67	9.88	5.92	1.08998e-08	4.68438e-07
ENSG00000137831	UACA	7.07	41.76	5.91	1.2088e-06	6.92237e-06
ENSG00000162433	AK4	5.56	32.85	5.91	4.85268e-08	1.00745e-06
ENSG00000262089	RP11-589P10.5	1.14	6.74	5.91	7.62804e-05	0.000156491
ENSG00000116260	QSOX1	32.05	189.2	5.9	3.44678e-08	8.25523e-07
ENSG00000132510	KDM6B	17.39	102.61	5.9	1.39044e-06	7.65741e-06
ENSG00000133639	BTG1	22.09	130	5.89	4.86838e-07	3.7531e-06
ENSG00000102290	PCDH11X	5.1	29.77	5.84	2.64911e-07	2.60842e-06
ENSG00000026508	CD44	2.23	12.99	5.83	5.22177e-06	1.93557e-05
ENSG00000163565	IFI16	68.52	397.87	5.81	7.48728e-07	4.98989e-06
ENSG00000183696	UPP1	2.29	13.28	5.8	3.49729e-06	1.45016e-05
ENSG00000197050	ZNF420	5.51	31.85	5.78	2.19623e-08	6.57939e-07
ENSG00000101745	ANKRD12	3.09	17.83	5.77	5.81887e-06	2.08396e-05
ENSG00000105376	ICAM5	1.39	7.99	5.75	0.000270589	0.00045454
ENSG00000116285	ERRFI1	33.09	190.28	5.75	9.01233e-11	5.80005e-08
ENSG00000181016	LSMEM1	2.32	13.31	5.74	7.57168e-06	2.53361e-05
ENSG00000124216	SNAI1	4.96	28.44	5.73	8.57585e-09	4.20412e-07
ENSG00000227036	LINC00511	1.15	6.57	5.71	1.56991e-06	8.27893e-06
ENSG00000126759	CFP	1.48	8.44	5.7	1.73662e-05	4.76056e-05
ENSG00000213997	PGAM1P7	1.47	8.37	5.69	1.37193e-05	3.95661e-05
ENSG00000197358	BNIP3P1	14.02	79.61	5.68	6.49638e-07	4.52139e-06
ENSG00000263535	AK4P1	1.56	8.86	5.68	4.00831e-05	9.28575e-05
ENSG00000145390	USP53	4.74	26.89	5.67	4.75129e-06	1.80504e-05
ENSG00000100592	DAAM1	4.01	22.71	5.66	9.31909e-06	2.95035e-05
ENSG00000134531	EMP1	21.68	122.37	5.64	1.74364e-07	2.0692e-06
ENSG00000067082	KLF6	44.88	252.79	5.63	1.7916e-09	1.68136e-07
ENSG00000185955	C7orf61	1.49	8.39	5.63	4.17363e-05	9.59143e-05
ENSG00000085433	WDR47	18.14	101.93	5.62	4.44698e-08	9.53353e-07
ENSG00000184481	FOXO4	3.9	21.92	5.62	2.43777e-07	2.48372e-06
ENSG00000178607	ERN1	3.76	21.05	5.6	2.26445e-05	5.84019e-05
ENSG00000106089	STX1A	42.2	234.05	5.55	1.30143e-08	5.10642e-07
ENSG00000163171	CDC42EP3	6.43	35.7	5.55	5.77828e-08	1.09123e-06
ENSG00000120318	ARAP3	5	27.44	5.49	1.76927e-07	2.07507e-06
ENSG00000150457	LATS2	3.22	17.61	5.47	4.28134e-05	9.78219e-05
ENSG00000204592	HLA-E	28.56	156.16	5.47	1.82874e-08	6.02829e-07
ENSG00000041982	TNC	64.95	354.15	5.45	1.21231e-08	4.89019e-07
ENSG00000153234	NR4A2	1.73	9.43	5.45	1.95695e-06	9.57853e-06
ENSG00000150995	ITPR1	3.76	20.42	5.43	1.70575e-06	8.74945e-06
ENSG00000181649	PHLDA2	9.62	52.19	5.43	1.81205e-05	4.92768e-05
ENSG00000153029	MR1	2.2	11.93	5.42	1.84761e-05	5.00809e-05
ENSG00000137947	GTF2B	76.11	411.56	5.41	3.96085e-09	2.69837e-07
ENSG00000198718	FAM179B	7.84	42.41	5.41	5.61794e-06	2.03052e-05
ENSG00000155744	FAM126B	5.06	27.32	5.4	1.20264e-07	1.64593e-06
ENSG00000150347	ARID5B	8.08	43.53	5.39	1.41355e-09	1.5375e-07
ENSG00000159720	ATP6V0D1	101.02	544.78	5.39	8.87002e-10	1.2303e-07
ENSG00000130561	SAG	1.68	9.04	5.38	0.000259541	0.000438786
ENSG00000166396	SERPINB7	3.13	16.85	5.38	2.30135e-08	6.74099e-07
ENSG00000168209	DDIT4	18.08	97.15	5.37	5.26693e-08	1.05168e-06
ENSG00000251201	TMED7-TICAM2	1.67	8.97	5.37	3.73131e-05	8.78119e-05
ENSG00000081665	ZNF506	5.24	27.93	5.33	2.60495e-06	1.16753e-05
ENSG00000198400	NTRK1	2.56	13.64	5.33	3.9071e-07	3.26967e-06
ENSG00000173530	TNFRSF10D	39.92	212.44	5.32	1.12726e-09	1.41771e-07
ENSG00000186364	NUDT17	5.17	27.33	5.29	6.17689e-08	1.13165e-06
ENSG00000124145	SDC4	11.69	61.77	5.28	9.60635e-09	4.37374e-07
ENSG00000080573	COL5A3	1.43	7.53	5.27	8.69777e-08	1.37246e-06
ENSG00000158079	PTPDC1	2.14	11.28	5.27	3.8791e-09	2.68905e-07
ENSG00000182580	EPHB3	9.47	49.88	5.27	6.74071e-07	4.62644e-06
ENSG00000116106	EPHA4	18.66	98.18	5.26	1.70465e-06	8.74868e-06
ENSG00000103187	COTL1	12.76	66.94	5.25	8.90585e-09	4.28833e-07
ENSG00000123240	OPTN	7.32	38.46	5.25	4.72649e-07	3.68074e-06
ENSG00000090674	MCOLN1	17.43	90.61	5.2	1.47379e-06	7.95449e-06
ENSG00000115363	EVA1A	1.9	9.85	5.18	4.49181e-05	0.000101576
ENSG00000248979	LAMTOR3P2	4.78	24.75	5.18	0.000565771	0.000865358
ENSG00000115828	QPCT	1.31	6.76	5.16	4.03476e-06	1.59947e-05
ENSG00000188295	ZNF669	14.31	73.88	5.16	1.59865e-08	5.72093e-07
ENSG00000137502	RAB30	12.71	65.21	5.13	1.73763e-07	2.06641e-06
ENSG00000031081	ARHGAP31	8.43	43.14	5.12	7.18452e-10	1.15923e-07
ENSG00000135241	PNPLA8	18.94	97	5.12	9.56733e-07	5.8975e-06
ENSG00000250934	RP11-71E19.1	9.64	49.13	5.1	9.69884e-08	1.45514e-06
ENSG00000196705	ZNF431	9.46	48.11	5.09	3.15179e-06	1.34075e-05
ENSG00000140471	LINS	21.55	109.56	5.08	3.013e-08	7.78386e-07
ENSG00000196646	ZNF136	3.98	20.19	5.07	9.45158e-07	5.85362e-06
ENSG00000131773	KHDRBS3	2.71	13.65	5.04	4.50897e-06	1.74459e-05
ENSG00000141458	NPC1	56.49	284.9	5.04	1.33653e-08	5.18651e-07
ENSG00000151491	EPS8	9.42	47.5	5.04	5.25302e-06	1.94336e-05
ENSG00000163898	LIPH	9.48	47.7	5.03	2.96749e-05	7.26819e-05
ENSG00000120885	CLU	141.55	710.91	5.02	5.00371e-07	3.81016e-06
ENSG00000131931	THAP1	15.66	78.28	5	1.3452e-06	7.48448e-06
ENSG00000182759	MAFA	1.5	7.48	4.99	3.88819e-05	9.05078e-05
ENSG00000184232	OAF	14.86	73.61	4.95	3.10315e-07	2.80626e-06
ENSG00000123836	PFKFB2	2.44	12.01	4.92	2.72209e-07	2.64821e-06
ENSG00000242802	AP5Z1	15.66	77.11	4.92	6.29972e-06	2.20193e-05
ENSG00000132823	OSER1	57.7	282.23	4.89	4.15714e-08	9.12487e-07
ENSG00000155090	KLF10	15.23	74.27	4.88	8.08525e-08	1.31611e-06
ENSG00000219665	CTD-2006C1.2	21.72	105.59	4.86	6.0129e-08	1.11173e-06
ENSG00000213073	RP11-288H12.3	2.26	10.95	4.85	9.07809e-07	5.68029e-06
ENSG00000134769	DTNA	11.22	54.28	4.84	1.13021e-08	4.72386e-07
ENSG00000163132	MSX1	3.27	15.83	4.84	2.7647e-05	6.86845e-05
ENSG00000198729	PPP1R14C	2.11	10.19	4.83	1.3686e-08	5.22285e-07
ENSG00000139793	MBNL2	2.99	14.41	4.82	1.21869e-05	3.6179e-05
ENSG00000170949	ZNF160	7.22	34.83	4.82	1.76938e-06	8.94612e-06
ENSG00000179119	SPTY2D1	12.14	58.48	4.82	2.71503e-07	2.64795e-06
ENSG00000239665	RP11-295P9.3	10.53	50.78	4.82	3.48423e-08	8.29036e-07
ENSG00000101654	RNMT	15.05	72.41	4.81	2.33646e-07	2.43081e-06
ENSG00000176171	BNIP3	23.17	111.5	4.81	1.56167e-08	5.63241e-07
ENSG00000143369	ECM1	17.37	83.44	4.8	5.4228e-10	9.9747e-08
ENSG00000185869	ZNF829	2.72	12.98	4.77	1.96334e-06	9.59329e-06
ENSG00000228825	LAMTOR3P1	3.61	17.22	4.77	0.000267619	0.000450703
ENSG00000083799	CYLD	4.49	21.37	4.76	1.04979e-06	6.29807e-06
ENSG00000177469	PTRF	11.6	55.18	4.76	2.12987e-08	6.48348e-07
ENSG00000109270	LAMTOR3	37.63	178.69	4.75	4.43126e-07	3.5377e-06
ENSG00000204103	MAFB	35.9	170.61	4.75	6.6145e-08	1.17666e-06
ENSG00000131018	SYNE1	5.08	24.06	4.74	6.61303e-07	4.56607e-06
ENSG00000253816	RP11-1415C14.3	5.82	27.61	4.74	1.91358e-06	9.41475e-06
ENSG00000184205	TSPYL2	15.96	75.49	4.73	9.57513e-08	1.44862e-06
ENSG00000095794	CREM	71.71	338.01	4.71	1.77152e-10	6.4881e-08
ENSG00000172236	TPSAB1	24.83	117.06	4.71	2.41553e-06	1.10856e-05
ENSG00000267470	ZNF571-AS1	2.54	11.97	4.71	7.07744e-06	2.41078e-05
ENSG00000134323	MYCN	2.58	12.11	4.69	9.32458e-08	1.43889e-06
ENSG00000111012	CYP27B1	1.97	9.22	4.68	1.64464e-05	4.5711e-05
ENSG00000164609	SLU7	47.59	222.69	4.68	2.41818e-07	2.4779e-06
ENSG00000162643	WDR63	1.54	7.16	4.65	3.93018e-05	9.13697e-05
ENSG00000122884	P4HA1	28.11	130.34	4.64	4.97266e-08	1.01857e-06
ENSG00000173545	ZNF622	48.73	225.74	4.63	2.78624e-09	2.19018e-07
ENSG00000104856	RELB	9.25	42.6	4.61	3.32149e-05	7.97592e-05
ENSG00000110756	HPS5	15.44	71.02	4.6	9.3815e-08	1.44043e-06
ENSG00000133134	BEX2	51.33	236.1	4.6	2.86233e-11	4.16034e-08
ENSG00000025039	RRAGD	13.64	62.57	4.59	7.7445e-08	1.2861e-06
ENSG00000151014	CCRN4L	21.19	96.76	4.57	1.29903e-07	1.72696e-06
ENSG00000159885	ZNF222	5.99	27.29	4.56	1.25899e-07	1.69282e-06
ENSG00000095917	TPSD1	5.58	25.37	4.55	8.98077e-07	5.64567e-06
ENSG00000203727	SAMD5	1.85	8.42	4.55	1.29253e-05	3.78459e-05
ENSG00000117139	KDM5B	46.57	210.89	4.53	2.9268e-08	7.72731e-07
ENSG00000172661	FAM21C	12.42	56.13	4.52	2.02575e-07	2.23977e-06
ENSG00000247570	SDCBPP2	3.8	17.17	4.52	1.34069e-06	7.46386e-06
ENSG00000013441	CLK1	47.4	213.58	4.51	1.40544e-06	7.70168e-06
ENSG00000251192	ZNF674	5.03	22.61	4.5	1.09378e-06	6.45666e-06
ENSG00000163602	RYBP	5.38	24.14	4.49	8.39911e-07	5.40186e-06
ENSG00000176845	METRNL	7.42	33.35	4.49	4.10708e-05	9.48589e-05
ENSG00000177150	FAM210A	23.1	103.67	4.49	2.59208e-07	2.57444e-06
ENSG00000136158	SPRY2	7.35	32.95	4.48	2.48599e-08	7.02505e-07
ENSG00000163577	EIF5A2	20.63	92.43	4.48	1.43697e-07	1.82037e-06
ENSG00000156232	WHAMM	4.82	21.44	4.45	2.73269e-07	2.64832e-06
ENSG00000150687	PRSS23	4.51	20.03	4.44	8.79786e-08	1.38078e-06
ENSG00000157514	TSC22D3	13.11	58.04	4.43	9.02681e-09	4.30153e-07
ENSG00000171621	SPSB1	10.89	48.29	4.43	3.91734e-07	3.27526e-06
ENSG00000173276	ZBTB21	10.5	46.54	4.43	2.44501e-08	6.94036e-07
ENSG00000047249	ATP6V1H	34.88	154.08	4.42	5.84874e-07	4.20899e-06
ENSG00000102265	TIMP1	1440.3	6361.13	4.42	1.18612e-08	4.85297e-07
ENSG00000140199	SLC12A6	10.64	47.03	4.42	4.9349e-10	9.45547e-08
ENSG00000168306	ACOX2	6.94	30.52	4.4	8.11742e-06	2.67305e-05
ENSG00000233688	CTD-2183H9.3	1.65	7.26	4.4	0.000111642	0.000214987
ENSG00000042832	TG	1.53	6.71	4.39	0.000296719	0.000493209
ENSG00000117475	BLZF1	18.38	80.42	4.38	5.14502e-06	1.91187e-05
ENSG00000072041	SLC6A15	4.37	19.08	4.37	9.63809e-06	3.03359e-05
ENSG00000083223	ZCCHC6	10.49	45.8	4.37	4.14548e-06	1.6328e-05
ENSG00000078142	PIK3C3	56.14	244.59	4.36	1.47848e-06	7.96634e-06
ENSG00000078902	TOLLIP	19.82	86.13	4.35	1.29163e-06	7.24286e-06
ENSG00000119508	NR4A3	1.83	7.96	4.35	2.09359e-07	2.27597e-06
ENSG00000154767	XPC	54.36	235.05	4.32	1.23199e-08	4.94789e-07
ENSG00000110031	LPXN	2.25	9.69	4.31	1.35618e-06	7.52399e-06
ENSG00000107819	SFXN3	7.35	31.57	4.3	3.56384e-07	3.06961e-06
ENSG00000173575	CHD2	57.65	247.55	4.29	1.05596e-07	1.52041e-06
ENSG00000225190	PLEKHM1	6.55	28.07	4.29	1.06615e-05	3.26193e-05
ENSG00000087301	TXNDC16	2.77	11.86	4.28	3.89466e-05	9.06355e-05
ENSG00000115421	PAPOLG	5.96	25.52	4.28	6.25603e-06	2.19522e-05
ENSG00000163818	LZTFL1	8.18	34.93	4.27	2.64505e-06	1.18033e-05
ENSG00000276148	RP11-278C7.4	2.11	9.02	4.27	2.62241e-05	6.57533e-05
ENSG00000008294	SPAG9	86.62	368.98	4.26	5.56579e-08	1.08135e-06
ENSG00000059769	DNAJC25	5.48	23.37	4.26	5.64492e-08	1.09123e-06
ENSG00000128340	RAC2	5.08	21.63	4.26	1.21551e-05	3.61198e-05
ENSG00000231721	LINC-PINT	7.61	32.37	4.25	1.55772e-06	8.23919e-06
ENSG00000175073	VCPIP1	3.77	16	4.24	1.11035e-06	6.521e-06
ENSG00000137575	SDCBP	128.55	543.66	4.23	1.2045e-07	1.64603e-06
ENSG00000211459	MT-RNR1	1113.06	4703.28	4.23	2.02438e-07	2.23977e-06
ENSG00000277568	uc_338	3.2	13.49	4.22	1.45177e-06	7.87726e-06
ENSG00000184368	MAP7D2	3.94	16.58	4.21	2.62428e-07	2.59519e-06
ENSG00000204099	NEU4	19.9	83.73	4.21	4.46806e-05	0.000101139
ENSG00000089048	ESF1	18.13	75.98	4.19	1.72919e-05	4.74443e-05
ENSG00000103042	SLC38A7	11.22	47.03	4.19	4.74233e-07	3.68995e-06
ENSG00000213139	CRYGS	3.61	15.13	4.19	7.19233e-06	2.44358e-05
ENSG00000185112	FAM43A	19.23	80.35	4.18	4.7617e-06	1.80666e-05
ENSG00000181450	ZNF678	5.07	21.12	4.17	6.88506e-06	2.35748e-05
ENSG00000072364	AFF4	40.27	167.53	4.16	6.73848e-08	1.18497e-06
ENSG00000132950	ZMYM5	13.51	56.15	4.16	9.74573e-06	3.05701e-05
ENSG00000197780	TAF13	61.37	255.54	4.16	4.10588e-05	9.48551e-05
ENSG00000104888	SLC17A7	2.12	8.8	4.15	5.63598e-07	4.10405e-06
ENSG00000172965	MIR4435-2HG	39.12	162.27	4.15	3.70978e-09	2.62453e-07
ENSG00000136169	SETDB2	1.77	7.31	4.13	2.28134e-06	1.06132e-05
ENSG00000150593	PDCD4	9.97	41.03	4.12	4.49984e-07	3.57384e-06
ENSG00000163249	CCNYL1	7.51	30.95	4.12	2.57561e-05	6.47307e-05
ENSG00000197253	TPSB2	14.66	60.35	4.12	1.7188e-05	4.72581e-05
ENSG00000171617	ENC1	2.54	10.43	4.11	3.70229e-08	8.58226e-07
ENSG00000198908	BHLHB9	4.13	16.99	4.11	2.94666e-07	2.75411e-06
ENSG00000171951	SCG2	17.77	72.91	4.1	1.09589e-07	1.55779e-06
ENSG00000215154	AC141586.5	3.59	14.68	4.09	0.000309682	0.00051152
ENSG00000260727	SLC7A5P1	5.26	21.49	4.09	0.00131015	0.00182319
ENSG00000138050	THUMPD2	18.91	77.13	4.08	1.62645e-06	8.47984e-06
ENSG00000162734	PEA15	182.25	744.04	4.08	1.54828e-10	6.4725e-08
ENSG00000218725	B3GALNT2P1	2.86	11.67	4.08	5.01697e-07	3.81016e-06
ENSG00000143079	CTTNBP2NL	11.82	48.05	4.07	4.48967e-07	3.57193e-06
ENSG00000118523	CTGF	7.95	32.26	4.06	9.21979e-09	4.33658e-07
ENSG00000167554	ZNF610	2.05	8.33	4.06	3.32549e-05	7.97746e-05
ENSG00000276216	CH17-373J23.1	1.83	7.43	4.06	6.71018e-05	0.000140642
ENSG00000257390	RP11-762I7.5	1.97	7.96	4.04	7.76584e-05	0.000158752
ENSG00000140830	TXNL4B	34.18	137.86	4.03	8.34609e-08	1.33726e-06
ENSG00000256128	LINC00944	4.29	17.29	4.03	1.97775e-05	5.27227e-05
ENSG00000134108	ARL8B	63.43	255.06	4.02	3.11285e-07	2.81227e-06
ENSG00000157181	C1orf27	19	76.34	4.02	1.57509e-07	1.94371e-06
ENSG00000165997	ARL5B	10.4	41.73	4.01	9.83474e-05	0.000193187
ENSG00000114127	XRN1	10.76	42.99	4	3.60473e-05	8.53608e-05
ENSG00000115419	GLS	107.2	428.61	4	1.06271e-06	6.35487e-06
ENSG00000222041	LINC00152	55.74	222.97	4	1.74998e-08	5.93897e-07
ENSG00000120875	DUSP4	2.77	11.06	3.99	2.71055e-07	2.64638e-06
ENSG00000138433	CIR1	14.66	58.5	3.99	1.16701e-06	6.75879e-06
ENSG00000167555	ZNF528	1.77	7.07	3.99	0.000145075	0.000267708
ENSG00000133687	TMTC1	2.79	11.07	3.97	2.21101e-06	1.04014e-05
ENSG00000231887	PRH1	2.58	10.24	3.97	0.000861936	0.0012568
ENSG00000232801	SDCBPP3	15.37	60.84	3.96	2.34684e-07	2.43336e-06
ENSG00000256223	ZNF10	5.99	23.75	3.96	1.99898e-06	9.70677e-06
ENSG00000102359	SRPX2	3.18	12.57	3.95	1.32524e-08	5.1645e-07
ENSG00000164877	MICALL2	4.38	17.28	3.95	1.64369e-05	4.56983e-05
ENSG00000184635	ZNF93	3.74	14.75	3.94	1.11545e-06	6.53427e-06
ENSG00000092439	TRPM7	22.56	88.66	3.93	1.01728e-05	3.15723e-05
ENSG00000144674	GOLGA4	13.13	51.56	3.93	0.000101505	0.000198292
ENSG00000197261	C6orf141	2.96	11.64	3.93	8.48431e-06	2.76311e-05
ENSG00000234745	HLA-B	10.77	42.34	3.93	1.58506e-06	8.33016e-06
ENSG00000118855	MFSD1	12.26	48.11	3.92	1.01043e-07	1.49594e-06
ENSG00000198265	HELZ	14.85	58.24	3.92	1.03468e-07	1.51047e-06
ENSG00000123870	ZNF137P	1.8	7.04	3.91	0.00114525	0.00162219
ENSG00000118620	ZNF430	4.44	17.32	3.9	2.1914e-05	5.70782e-05
ENSG00000142765	SYTL1	2.42	9.44	3.9	7.36024e-06	2.48698e-05
ENSG00000255339	RP11-411B6.6	3.6	14.05	3.9	1.1321e-05	3.414e-05
ENSG00000083937	CHMP2B	26.07	101.53	3.89	1.4233e-06	7.7594e-06
ENSG00000087494	PTHLH	2.01	7.81	3.89	8.49943e-06	2.76607e-05
ENSG00000130766	SESN2	7.79	30.32	3.89	1.37826e-08	5.23767e-07
ENSG00000006459	KDM7A	10.47	40.64	3.88	6.22514e-07	4.38717e-06
ENSG00000054267	ARID4B	7.63	29.6	3.88	8.87115e-06	2.84279e-05
ENSG00000102401	ARMCX3	30.77	119.54	3.88	2.34314e-08	6.77668e-07
ENSG00000128590	DNAJB9	9.4	36.48	3.88	2.86147e-05	7.04869e-05
ENSG00000143067	ZNF697	3.59	13.93	3.88	9.85766e-09	4.44416e-07
ENSG00000174132	FAM174A	5.17	20.01	3.87	8.3722e-05	0.000169527
ENSG00000150627	WDR17	3.48	13.42	3.86	8.50201e-05	0.000171818
ENSG00000165886	UBTD1	3.02	11.65	3.86	1.77857e-05	4.85529e-05
ENSG00000169894	MUC3A	2.36	9.1	3.86	5.63068e-06	2.03399e-05
ENSG00000196361	ELAVL3	6.53	25.2	3.86	1.33898e-05	3.88841e-05
ENSG00000120709	FAM53C	48.12	184.98	3.84	2.99865e-07	2.76127e-06
ENSG00000175265	GOLGA8A	4.64	17.84	3.84	2.23804e-06	1.0475e-05
ENSG00000196843	ARID5A	5.8	22.3	3.84	4.26905e-07	3.45095e-06
ENSG00000233967	RP11-250B2.3	3.21	12.32	3.84	0.000137019	0.000255103
ENSG00000023287	RB1CC1	16.89	64.66	3.83	3.07976e-06	1.31742e-05
ENSG00000145147	SLIT2	12.2	46.77	3.83	1.30096e-08	5.10642e-07
ENSG00000162601	MYSM1	13.46	51.52	3.83	3.15429e-05	7.64627e-05
ENSG00000167562	ZNF701	2.19	8.38	3.83	6.38341e-06	2.22043e-05
ENSG00000081320	STK17B	6.48	24.75	3.82	2.0473e-06	9.84201e-06
ENSG00000145247	OCIAD2	158.07	602.12	3.81	1.03875e-08	4.55938e-07
ENSG00000160695	VPS11	23.23	88.51	3.81	4.02393e-07	3.3131e-06
ENSG00000253760	RP11-48B3.2	5.27	20.03	3.8	1.04288e-05	3.20763e-05
ENSG00000102189	EEA1	9.49	35.94	3.79	2.06269e-05	5.44817e-05
ENSG00000121281	ADCY7	1.94	7.35	3.79	0.000376474	0.000606381
ENSG00000123358	NR4A1	14.38	54.49	3.79	7.06003e-06	2.40575e-05
ENSG00000185697	MYBL1	3.9	14.77	3.79	3.60532e-06	1.48491e-05
ENSG00000134058	CDK7	39.42	149.08	3.78	4.09948e-07	3.35435e-06
ENSG00000136021	SCYL2	21.35	80.64	3.78	1.63866e-06	8.51939e-06
ENSG00000168003	SLC3A2	427.83	1618.9	3.78	4.42018e-09	2.79527e-07
ENSG00000198862	LTN1	9.52	35.99	3.78	6.70101e-06	2.30735e-05
ENSG00000269032	AC016629.7	17.23	65.15	3.78	0.00150903	0.00206988
ENSG00000100554	ATP6V1D	163.05	614.6	3.77	1.5776e-07	1.94371e-06
ENSG00000173805	HAP1	6.06	22.86	3.77	8.00259e-08	1.30496e-06
ENSG00000239305	RNF103	9.71	36.6	3.77	2.29045e-07	2.40197e-06
ENSG00000188994	ZNF292	7.38	27.73	3.76	8.22794e-06	2.70162e-05
ENSG00000083520	DIS3	31.77	119.08	3.75	6.62124e-06	2.28758e-05
ENSG00000166012	TAF1D	132.14	495.66	3.75	1.21326e-07	1.64821e-06
ENSG00000188419	CHM	6.27	23.44	3.74	9.28945e-06	2.94502e-05
ENSG00000088826	SMOX	40.27	150.15	3.73	1.98394e-05	5.28573e-05
ENSG00000135315	CEP162	3.9	14.55	3.73	1.2082e-06	6.92237e-06
ENSG00000151150	ANK3	2.92	10.9	3.73	5.2212e-05	0.000114414
ENSG00000167995	BEST1	3.27	12.21	3.73	8.74928e-06	2.82143e-05
ENSG00000169299	PGM2	13.97	52.1	3.73	5.96785e-06	2.11998e-05
ENSG00000179454	KLHL28	6.44	24.04	3.73	4.17575e-07	3.40465e-06
ENSG00000181773	GPR3	4.04	15.06	3.73	6.80758e-07	4.6619e-06
ENSG00000155962	CLIC2	5.44	20.25	3.72	9.96841e-05	0.000195395
ENSG00000158406	HIST1H4H	3.68	13.7	3.72	3.64095e-05	8.60739e-05
ENSG00000186162	CIDECP	20.18	75.06	3.72	4.9696e-08	1.01857e-06
ENSG00000198382	UVRAG	17.71	65.86	3.72	9.53085e-08	1.44862e-06
ENSG00000224662	ATP6V1G1P3	5.2	19.34	3.72	0.00439664	0.00547986
ENSG00000128016	ZFP36	6.48	24.06	3.71	8.34076e-06	2.72795e-05
ENSG00000144597	EAF1	23.44	86.97	3.71	1.0697e-09	1.36639e-07
ENSG00000152439	ZNF773	6.9	25.61	3.71	3.50833e-08	8.29464e-07
ENSG00000253146	CIR1P1	1.95	7.24	3.71	0.000218281	0.000378422
ENSG00000258900	HNRNPCP1	7.59	28.17	3.71	7.53046e-06	2.52305e-05
ENSG00000173230	GOLGB1	6.09	22.56	3.7	3.82481e-06	1.54004e-05
ENSG00000132639	SNAP25	4.17	15.4	3.69	5.18434e-07	3.89546e-06
ENSG00000196428	TSC22D2	17.63	65.03	3.69	3.71397e-08	8.58226e-07
ENSG00000082258	CCNT2	17.4	64.1	3.68	5.49922e-07	4.04287e-06
ENSG00000101782	RIOK3	34.04	125.28	3.68	4.62278e-08	9.76166e-07
ENSG00000241978	AKAP2	2.98	10.98	3.68	1.61905e-06	8.45503e-06
ENSG00000107854	TNKS2	15.65	57.41	3.67	9.72313e-06	3.05304e-05
ENSG00000115520	COQ10B	10.29	37.8	3.67	1.73228e-06	8.82966e-06
ENSG00000137331	IER3	26.99	99.16	3.67	1.1588e-06	6.73349e-06
ENSG00000176853	FAM91A1	36	132.2	3.67	4.68982e-06	1.78898e-05
ENSG00000196696	PDXDC2P	7.5	27.45	3.66	1.00301e-06	6.09293e-06
ENSG00000120129	DUSP1	17.34	63.3	3.65	2.78403e-08	7.50872e-07
ENSG00000151304	SRFBP1	10.08	36.83	3.65	4.99206e-06	1.87167e-05
ENSG00000170525	PFKFB3	73.83	269.77	3.65	8.76086e-07	5.5588e-06
ENSG00000171827	ZNF570	3.1	11.33	3.65	4.29876e-06	1.68309e-05
ENSG00000180596	HIST1H2BC	5.14	18.74	3.65	1.24091e-06	7.04484e-06
ENSG00000120738	EGR1	66.31	241.28	3.64	2.98802e-07	2.76115e-06
ENSG00000153094	BCL2L11	4.58	16.67	3.64	6.08902e-06	2.15305e-05
ENSG00000088808	PPP1R13B	3.81	13.82	3.63	3.15524e-05	7.64656e-05
ENSG00000125657	TNFSF9	9.86	35.84	3.63	6.32125e-07	4.42103e-06
ENSG00000178053	MLF1	4.89	17.73	3.63	6.30004e-05	0.00013369
ENSG00000141682	PMAIP1	42.45	153.56	3.62	2.6631e-07	2.61114e-06
ENSG00000172554	SNTG2	2.01	7.27	3.62	1.78893e-05	4.87489e-05
ENSG00000058668	ATP2B4	15.27	55.09	3.61	1.48411e-07	1.86467e-06
ENSG00000106701	FSD1L	3.64	13.13	3.61	4.87282e-05	0.000108276
ENSG00000135318	NT5E	4.2	15.17	3.61	2.76067e-05	6.86186e-05
ENSG00000169826	CSGALNACT2	10.19	36.83	3.61	4.8205e-07	3.73183e-06
ENSG00000198517	MAFK	9.98	36.05	3.61	1.74888e-05	4.78847e-05
ENSG00000211455	STK38L	12.05	43.47	3.61	0.000144188	0.000266338
ENSG00000115641	FHL2	4.46	16.04	3.6	4.22608e-07	3.43654e-06
ENSG00000248323	LUCAT1	3.48	12.53	3.6	5.38273e-06	1.97494e-05
ENSG00000113369	ARRDC3	25.33	90.89	3.59	4.12852e-06	1.62752e-05
ENSG00000113916	BCL6	39.75	142.71	3.59	9.39828e-08	1.4406e-06
ENSG00000132334	PTPRE	2.08	7.47	3.59	2.4585e-05	6.22888e-05
ENSG00000169087	HSPBAP1	8.06	28.91	3.59	3.09316e-07	2.80274e-06
ENSG00000197608	ZNF841	6.48	23.25	3.59	1.89967e-06	9.37597e-06
ENSG00000204524	ZNF805	2.66	9.55	3.59	7.51935e-08	1.27593e-06
ENSG00000171877	FRMD5	2.85	10.19	3.58	3.67026e-06	1.50091e-05
ENSG00000154642	C21orf91	19.36	69.16	3.57	3.98509e-07	3.29594e-06
ENSG00000012822	CALCOCO1	15.7	55.94	3.56	1.19253e-08	4.85297e-07
ENSG00000155252	PI4K2A	18.41	65.57	3.56	3.39369e-09	2.47712e-07
ENSG00000198301	SDAD1	15.29	54.37	3.56	9.00451e-06	2.87251e-05
ENSG00000100505	TRIM9	5.63	20	3.55	4.0189e-06	1.59585e-05
ENSG00000118946	PCDH17	26.98	95.88	3.55	1.35559e-07	1.76842e-06
ENSG00000147416	ATP6V1B2	100.05	355.52	3.55	1.87215e-09	1.72181e-07
ENSG00000153339	TRAPPC8	18.1	64.34	3.55	2.1074e-05	5.54272e-05
ENSG00000159256	MORC3	13.77	48.95	3.55	5.28917e-07	3.92225e-06
ENSG00000213185	FAM24B	5.57	19.78	3.55	1.76711e-07	2.07507e-06
ENSG00000267620	RP11-795H16.2	3.08	10.92	3.55	1.81129e-07	2.10333e-06
ENSG00000154122	ANKH	15.57	55.17	3.54	5.96095e-06	2.11998e-05
ENSG00000267041	ZNF850	3.82	13.54	3.54	2.44718e-06	1.11862e-05
ENSG00000072401	UBE2D1	10.64	37.53	3.53	0.00397447	0.00499798
ENSG00000110841	PPFIBP1	23.57	82.87	3.52	2.02445e-07	2.23977e-06
ENSG00000273000	KB-1572G7.2	5.11	18.01	3.52	9.7544e-05	0.000191732
ENSG00000008405	CRY1	37.48	131.68	3.51	2.42213e-07	2.4779e-06
ENSG00000120690	ELF1	22.4	78.58	3.51	7.55922e-07	5.01471e-06
ENSG00000170919	TPT1-AS1	6.03	21.12	3.5	2.78412e-05	6.90548e-05
ENSG00000103642	LACTB	5.16	17.99	3.49	0.000269546	0.00045312
ENSG00000020577	SAMD4A	8.01	27.9	3.48	6.41146e-07	4.48072e-06
ENSG00000111897	SERINC1	58.3	202.86	3.48	4.11046e-07	3.36034e-06
ENSG00000196756	SNHG17	107.92	375.32	3.48	4.55373e-09	2.82978e-07
ENSG00000228315	GUSBP11	10.43	36.3	3.48	4.00983e-07	3.31045e-06
ENSG00000154127	UBASH3B	2.99	10.37	3.47	8.72952e-06	2.81802e-05
ENSG00000165355	FBXO33	12.28	42.63	3.47	2.58811e-07	2.57328e-06
ENSG00000189308	LIN54	8.72	30.28	3.47	8.67689e-06	2.80596e-05
ENSG00000214812	RP5-1053E7.3	15.42	53.56	3.47	1.63632e-08	5.75222e-07
ENSG00000253540	FAM86HP	2.73	9.48	3.47	2.88344e-05	7.08875e-05
ENSG00000147050	KDM6A	34.98	121.19	3.46	2.98183e-07	2.76115e-06
ENSG00000164117	FBXO8	11.96	41.35	3.46	7.07097e-10	1.15923e-07
ENSG00000198805	PNP	133.58	462.46	3.46	1.3369e-09	1.51796e-07
ENSG00000109220	CHIC2	5.49	18.95	3.45	1.45183e-05	4.14032e-05
ENSG00000149150	SLC43A1	20.96	72.41	3.45	1.22078e-07	1.64868e-06
ENSG00000154265	ABCA5	4.29	14.78	3.45	1.72087e-05	4.73007e-05
ENSG00000225871	RP11-495P10.10	4.63	15.99	3.45	2.59382e-08	7.22889e-07
ENSG00000090020	SLC9A1	21.82	75.15	3.44	1.77116e-07	2.07507e-06
ENSG00000134313	KIDINS220	32.79	112.77	3.44	2.57317e-07	2.56675e-06
ENSG00000174529	TMEM81	7.55	26	3.44	3.45232e-07	3.00103e-06
ENSG00000213799	ZNF845	3.75	12.9	3.44	6.46981e-06	2.24285e-05
ENSG00000083097	DOPEY1	13.72	47	3.43	3.48686e-06	1.44779e-05
ENSG00000086696	HSD17B2	2.35	8.05	3.43	7.93845e-07	5.19274e-06
ENSG00000102908	NFAT5	12.11	41.52	3.43	4.47971e-06	1.73546e-05
ENSG00000107077	KDM4C	4.7	16.13	3.43	1.54366e-07	1.91851e-06
ENSG00000164713	BRI3	78.07	267.69	3.43	2.25789e-09	1.92892e-07
ENSG00000173848	NET1	57.66	197.87	3.43	4.02745e-07	3.3131e-06
ENSG00000225169	BRI3P1	11.05	37.86	3.43	0.000205669	0.00035995
ENSG00000105409	ATP1A3	10.72	36.61	3.42	1.16641e-06	6.75879e-06
ENSG00000148842	CNNM2	2.6	8.9	3.42	4.75941e-06	1.80653e-05
ENSG00000166340	TPP1	51.43	175.74	3.42	3.89791e-07	3.26792e-06
ENSG00000171428	NAT1	3.86	13.21	3.42	4.17673e-09	2.74381e-07
ENSG00000124225	PMEPA1	6.17	21.03	3.41	0.000172138	0.000309353
ENSG00000138356	AOX1	2.35	8.02	3.41	0.0001279	0.000240453
ENSG00000143756	FBXO28	48.84	166.41	3.41	5.69441e-09	3.23281e-07
ENSG00000163877	SNIP1	11.06	37.67	3.41	2.59328e-06	1.164e-05
ENSG00000108821	COL1A1	13.83	47.09	3.4	3.07119e-06	1.31498e-05
ENSG00000109445	ZNF330	54.86	186.61	3.4	2.92572e-08	7.72731e-07
ENSG00000121931	LRIF1	12.39	42.08	3.4	5.60278e-06	2.02789e-05
ENSG00000256087	ZNF432	8.81	29.94	3.4	1.96065e-08	6.21796e-07
ENSG00000258890	CEP95	33.62	114.26	3.4	1.10514e-07	1.56368e-06
ENSG00000182903	ZNF721	28.04	94.98	3.39	3.76575e-08	8.63681e-07
ENSG00000117479	SLC19A2	12.42	41.98	3.38	2.87155e-06	1.25511e-05
ENSG00000185728	YTHDF3	57.36	193.89	3.38	2.47335e-07	2.50228e-06
ENSG00000239883	PARGP1	4.83	16.31	3.38	5.80585e-07	4.19124e-06
ENSG00000248124	RRN3P1	3.26	11.01	3.38	8.3019e-06	2.72046e-05
ENSG00000083535	PIBF1	10.51	35.41	3.37	0.000379353	0.00061059
ENSG00000136603	SKIL	11.77	39.71	3.37	3.01742e-06	1.29921e-05
ENSG00000089486	CDIP1	15.88	53.31	3.36	3.42681e-08	8.24764e-07
ENSG00000103066	PLA2G15	5.86	19.68	3.36	5.71251e-07	4.14664e-06
ENSG00000104765	BNIP3L	42	140.95	3.36	1.08697e-06	6.43297e-06
ENSG00000143622	RIT1	36.38	122.26	3.36	3.52122e-09	2.51044e-07
ENSG00000174010	KLHL15	14.55	48.92	3.36	1.80061e-06	9.06416e-06
ENSG00000091039	OSBPL8	26.85	89.92	3.35	6.9925e-06	2.38778e-05
ENSG00000116991	SIPA1L2	2.92	9.79	3.35	2.72504e-07	2.64821e-06
ENSG00000243406	MRPS31P5	5.68	19.03	3.35	1.75928e-05	4.80977e-05
ENSG00000128512	DOCK4	11.16	37.25	3.34	4.16152e-06	1.63702e-05
ENSG00000066427	ATXN3	22.5	75	3.33	2.17759e-06	1.02704e-05
ENSG00000119844	AFTPH	13.1	43.6	3.33	1.70145e-06	8.73717e-06
ENSG00000164535	DAGLB	20.91	69.65	3.33	1.37699e-07	1.78118e-06
ENSG00000197579	TOPORS	20.97	69.85	3.33	1.87242e-06	9.29842e-06
ENSG00000215158	RP11-1023L17.1	6.5	21.64	3.33	4.24586e-05	9.71856e-05
ENSG00000075785	RAB7A	264.63	879.85	3.32	1.18824e-08	4.85297e-07
ENSG00000100558	PLEK2	2.19	7.26	3.32	0.00197826	0.00264949
ENSG00000105327	BBC3	2.39	7.94	3.32	2.50137e-06	1.13605e-05
ENSG00000143333	RGS16	55.16	183.32	3.32	7.74024e-09	3.93966e-07
ENSG00000150276	PPIAP26	4.42	14.66	3.32	0.000237601	0.000405496
ENSG00000204386	NEU1	39.25	130.12	3.32	1.04602e-08	4.55938e-07
ENSG00000213090	AC007256.5	2.25	7.46	3.32	4.17183e-05	9.58967e-05
ENSG00000007384	RHBDF1	2.29	7.59	3.31	0.0009139	0.00132448
ENSG00000111011	RSRC2	97.58	323.28	3.31	2.04666e-07	2.24727e-06
ENSG00000144566	RAB5A	38.48	127.47	3.31	1.12583e-06	6.58668e-06
ENSG00000160908	ZNF394	18.87	62.48	3.31	2.97359e-07	2.76115e-06
ENSG00000023171	GRAMD1B	6.13	20.22	3.3	9.14277e-07	5.70849e-06
ENSG00000159082	SYNJ1	10.03	33.06	3.3	1.17461e-06	6.78997e-06
ENSG00000156273	BACH1	28.55	93.9	3.29	8.61346e-06	2.79133e-05
ENSG00000171044	XKR6	3.54	11.65	3.29	0.000118178	0.000225261
ENSG00000222328	RNU2-2P	3.94	12.95	3.29	0.0395559	0.0431753
ENSG00000272602	ZNF595	7.95	26.19	3.29	4.957e-06	1.86232e-05
ENSG00000130803	ZNF317	35.32	115.97	3.28	1.27758e-08	5.06461e-07
ENSG00000185222	WBP5	54.35	178.2	3.28	6.03442e-06	2.13867e-05
ENSG00000197808	ZNF461	6.78	22.16	3.27	1.35631e-05	3.92758e-05
ENSG00000205358	MT1H	4.31	14.08	3.27	0.000170368	0.000306688
ENSG00000241058	NSUN6	11.42	37.31	3.27	1.37593e-06	7.60286e-06
ENSG00000271100	RP11-697H9.5	7.83	25.61	3.27	0.033521	0.0368859
ENSG00000036054	TBC1D23	10.43	34.02	3.26	3.08076e-05	7.50165e-05
ENSG00000131037	EPS8L1	4.74	15.45	3.26	0.000110784	0.000213512
ENSG00000135655	USP15	45	146.49	3.26	8.0214e-06	2.65084e-05
ENSG00000235513	RP4-756G23.5	2.91	9.48	3.26	1.57613e-05	4.41134e-05
ENSG00000142867	BCL10	16.36	53.16	3.25	1.72064e-06	8.80949e-06
ENSG00000111727	HCFC2	5.04	16.35	3.24	1.26629e-06	7.12732e-06
ENSG00000164114	MAP9	5.99	19.39	3.24	6.95352e-06	2.37655e-05
ENSG00000105136	ZNF419	8.25	26.65	3.23	4.60088e-08	9.74984e-07
ENSG00000178105	DDX10	39.6	127.9	3.23	1.14072e-07	1.59562e-06
ENSG00000116741	RGS2	37.92	121.99	3.22	1.28623e-07	1.7194e-06
ENSG00000175105	ZNF654	7.69	24.75	3.22	2.71958e-05	6.77832e-05
ENSG00000186866	POFUT2	26.34	84.54	3.21	3.17471e-07	2.84302e-06
ENSG00000256799	RP11-500M8.6	7.63	24.46	3.21	4.30451e-06	1.6839e-05
ENSG00000065665	SEC61A2	19.99	64.04	3.2	1.57841e-06	8.30471e-06
ENSG00000073614	KDM5A	28.6	91.66	3.2	9.62605e-08	1.45125e-06
ENSG00000110768	GTF2H1	31.91	101.99	3.2	5.82311e-07	4.20041e-06
ENSG00000124788	ATXN1	2.55	8.17	3.2	7.17818e-07	4.85068e-06
ENSG00000178752	FAM132B	5.91	18.93	3.2	2.86641e-05	7.05632e-05
ENSG00000183019	MCEMP1	5.45	17.44	3.2	1.19595e-05	3.56304e-05
ENSG00000204152	TIMM23B	7.62	24.36	3.2	5.00983e-08	1.01937e-06
ENSG00000072121	ZFYVE26	11.37	36.25	3.19	6.51492e-06	2.25594e-05
ENSG00000164329	PAPD4	35.32	112.62	3.19	1.83885e-05	4.98729e-05
ENSG00000165030	NFIL3	11.79	37.59	3.19	8.71495e-08	1.37246e-06
ENSG00000008128	CDK11A	27.97	88.82	3.18	2.46672e-06	1.12476e-05
ENSG00000138670	RASGEF1B	4.77	15.18	3.18	2.88562e-06	1.25943e-05
ENSG00000198453	ZNF568	3.85	12.23	3.18	5.11866e-06	1.90654e-05
ENSG00000204149	AGAP6	8.22	26.13	3.18	5.2714e-08	1.05168e-06
ENSG00000118965	WDR35	17.2	54.53	3.17	3.06893e-07	2.78628e-06
ENSG00000137073	UBAP2	41.04	130.17	3.17	6.8543e-09	3.62293e-07
ENSG00000148908	RGS10	19.38	61.35	3.17	8.28793e-07	5.35658e-06
ENSG00000162194	LBHD1	3.37	10.69	3.17	2.21223e-05	5.74905e-05
ENSG00000197329	PELI1	15.77	50.06	3.17	4.99969e-07	3.81016e-06
ENSG00000118496	FBXO30	5.42	17.14	3.16	1.02879e-05	3.17722e-05
ENSG00000179361	ARID3B	14.67	46.3	3.16	4.12921e-07	3.36969e-06
ENSG00000233343	ATP6V1G1P4	3.38	10.68	3.16	0.00680183	0.00820735
ENSG00000234061	AC007969.4	18.14	57.31	3.16	0.00824855	0.00982159
ENSG00000095574	IKZF5	21.61	68.11	3.15	3.54164e-06	1.46327e-05
ENSG00000119771	KLHL29	9	28.38	3.15	2.27375e-06	1.05989e-05
ENSG00000163347	CLDN1	74.03	233.35	3.15	2.77466e-08	7.50872e-07
ENSG00000118900	UBN1	42.93	134.83	3.14	3.89278e-09	2.68905e-07
ENSG00000135749	PCNXL2	4.75	14.93	3.14	0.000141082	0.000261464
ENSG00000227288	RP5-837I24.1	3.68	11.54	3.14	5.93581e-06	2.11514e-05
ENSG00000124333	VAMP7	17.09	53.51	3.13	6.08832e-06	2.15305e-05
ENSG00000134371	CDC73	16.74	52.46	3.13	1.22205e-05	3.6267e-05
ENSG00000126947	ARMCX1	2.6	8.1	3.12	4.49604e-07	3.57384e-06
ENSG00000147679	UTP23	14.39	44.89	3.12	6.81615e-06	2.34086e-05
ENSG00000167232	ZNF91	3.51	10.96	3.12	0.000226524	0.000389702
ENSG00000213194	AC016732.2	16.45	51.32	3.12	2.00339e-07	2.23195e-06
ENSG00000221923	ZNF880	2.61	8.15	3.12	0.000171492	0.00030835
ENSG00000089327	FXYD5	3.91	12.12	3.1	0.000135949	0.000253563
ENSG00000125144	MT1G	184.62	572.98	3.1	1.30536e-07	1.73237e-06
ENSG00000131845	ZNF304	8.45	26.21	3.1	1.42233e-07	1.8118e-06
ENSG00000197372	ZNF675	4.88	15.13	3.1	1.71056e-05	4.70879e-05
ENSG00000205485	AC004980.7	4.49	13.94	3.1	0.000341573	0.000558679
ENSG00000112343	TRIM38	5.54	17.13	3.09	1.08613e-08	4.68438e-07
ENSG00000119778	ATAD2B	9.56	29.57	3.09	4.38953e-06	1.70844e-05
ENSG00000197747	S100A10	22.12	68.42	3.09	6.28417e-07	4.40288e-06
ENSG00000271992	RP11-42O15.3	2.47	7.62	3.09	0.000124689	0.00023509
ENSG00000051009	FAM160A2	18.96	58.42	3.08	3.61201e-06	1.48682e-05
ENSG00000121104	FAM117A	10.9	33.55	3.08	7.47089e-07	4.9862e-06
ENSG00000170421	KRT8	23.2	71.53	3.08	1.53639e-07	1.91207e-06
ENSG00000140961	OSGIN1	3.89	11.95	3.07	7.94656e-06	2.63273e-05
ENSG00000251562	MALAT1	14.74	45.29	3.07	0.000289481	0.000482924
ENSG00000265817	FSBP	2.49	7.65	3.07	4.63836e-05	0.000104046
ENSG00000072274	TFRC	281.89	863.11	3.06	2.25553e-08	6.69164e-07
ENSG00000108510	MED13	26.25	80.42	3.06	8.85566e-07	5.59844e-06
ENSG00000126775	ATG14	8.14	24.92	3.06	3.62699e-07	3.1088e-06
ENSG00000143384	MCL1	204.22	622.55	3.05	1.72275e-08	5.8682e-07
ENSG00000179094	PER1	30.04	91.48	3.05	3.04603e-06	1.30839e-05
ENSG00000135919	SERPINE2	299.81	912.13	3.04	7.04521e-08	1.2211e-06
ENSG00000117010	ZNF684	6.68	20.27	3.03	5.03548e-05	0.000111032
ENSG00000168038	ULK4	3.22	9.77	3.03	6.23862e-05	0.000132693
ENSG00000224945	RP11-82L18.2	17.33	52.49	3.03	3.96834e-06	1.58157e-05
ENSG00000229145	ACTBP1	2.5	7.57	3.03	2.28184e-07	2.39841e-06
ENSG00000197081	IGF2R	49.69	150.03	3.02	3.44569e-06	1.4358e-05
ENSG00000229729	RP11-159G9.5	14.92	45.1	3.02	5.0312e-05	0.000110964
ENSG00000255248	RP11-166D19.1	4.49	13.58	3.02	1.76788e-05	4.82898e-05
ENSG00000005893	LAMP2	61.32	184	3	1.27024e-07	1.70545e-06
ENSG00000077522	ACTN2	24.2	72.6	3	2.54118e-07	2.5478e-06
ENSG00000100234	TIMP3	6.52	19.59	3	5.19538e-09	3.08847e-07
ENSG00000116752	BCAS2	91.65	274.61	3	2.62593e-06	1.17464e-05
ENSG00000142528	ZNF473	15.27	45.76	3	2.15026e-07	2.31236e-06
ENSG00000154781	CCDC174	21.24	63.77	3	7.71212e-06	2.56801e-05
ENSG00000198028	ZNF560	7.14	21.42	3	1.78656e-05	4.87029e-05
ENSG00000064300	NGFR	46.81	140.11	2.99	6.76428e-07	4.63916e-06
ENSG00000094975	SUCO	15.81	47.2	2.99	2.15683e-05	5.63855e-05
ENSG00000106993	CDC37L1	19.28	57.61	2.99	4.9715e-07	3.80707e-06
ENSG00000175866	BAIAP2	38.44	114.8	2.99	5.43467e-08	1.0749e-06
ENSG00000169155	ZBTB43	18.99	56.5	2.98	0.00013498	0.000251859
ENSG00000171208	NETO2	18.51	55.09	2.98	1.67964e-06	8.66869e-06
ENSG00000174799	CEP135	4.59	13.66	2.98	1.3531e-06	7.51932e-06
ENSG00000180376	CCDC66	5.34	15.89	2.98	4.56031e-05	0.000102747
ENSG00000229336	AP000568.2	5.69	16.95	2.98	5.81612e-06	2.08379e-05
ENSG00000248049	UBA6-AS1	2.98	8.87	2.98	9.28757e-06	2.94502e-05
ENSG00000006837	CDKL3	2.95	8.76	2.97	0.000269499	0.00045312
ENSG00000056277	ZNF280C	9.88	29.36	2.97	1.2383e-09	1.47905e-07
ENSG00000135870	RC3H1	15.43	45.82	2.97	0.00052635	0.000811813
ENSG00000170222	ADPRM	8.53	25.33	2.97	7.03414e-08	1.2211e-06
ENSG00000170836	PPM1D	14.38	42.71	2.97	4.17989e-06	1.64214e-05
ENSG00000160766	GBAP1	7.29	21.56	2.96	8.6707e-07	5.51483e-06
ENSG00000168769	TET2	8.46	25.08	2.96	1.42293e-06	7.7594e-06
ENSG00000204604	ZNF468	8.51	25.22	2.96	1.90201e-05	5.12534e-05
ENSG00000205302	SNX2	52.3	154.78	2.96	6.87045e-06	2.35511e-05
ENSG00000227674	LINC00355	4.14	12.27	2.96	1.31478e-06	7.34633e-06
ENSG00000081087	OSTM1	21.22	62.53	2.95	8.95698e-05	0.000179207
ENSG00000113595	TRIM23	7.63	22.51	2.95	2.20588e-05	5.73578e-05
ENSG00000131979	GCH1	6.3	18.56	2.95	5.33713e-05	0.000116427
ENSG00000169379	ARL13B	11.52	33.98	2.95	4.36369e-07	3.51118e-06
ENSG00000171763	SPATA5L1	22.57	66.5	2.95	6.73479e-09	3.60115e-07
ENSG00000031691	CENPQ	3.57	10.49	2.94	7.36467e-05	0.000151731
ENSG00000068745	IP6K2	71.57	210.54	2.94	1.87405e-08	6.11194e-07
ENSG00000215067	ALOX12-AS1	4.78	14.04	2.94	4.61311e-05	0.000103626
ENSG00000092758	COL9A3	7.23	21.22	2.93	0.000172255	0.000309481
ENSG00000101255	TRIB3	38.17	112.01	2.93	9.33117e-07	5.80288e-06
ENSG00000173559	NABP1	11.67	34.22	2.93	5.48373e-06	1.99738e-05
ENSG00000102393	GLA	88.52	258.13	2.92	4.93602e-08	1.01786e-06
ENSG00000156931	VPS8	14.82	43.28	2.92	1.91765e-06	9.4263e-06
ENSG00000164066	INTU	4.39	12.83	2.92	3.72171e-05	8.76625e-05
ENSG00000182150	ERCC6L2	16.45	48.05	2.92	1.67423e-06	8.66025e-06
ENSG00000235437	LINC01278	11.38	33.22	2.92	7.51873e-06	2.52187e-05
ENSG00000241489	IDS	22.02	64.33	2.92	1.86425e-05	5.04374e-05
ENSG00000066422	ZBTB11	12.08	35.15	2.91	1.46499e-06	7.92561e-06
ENSG00000123643	SLC36A1	6.14	17.85	2.91	1.41988e-07	1.81118e-06
ENSG00000143878	RHOB	32.87	95.7	2.91	9.77771e-07	5.99504e-06
ENSG00000173542	MOB1B	5.59	16.26	2.91	8.74268e-06	2.82029e-05
ENSG00000198046	ZNF667	6.96	20.28	2.91	6.84094e-05	0.000143008
ENSG00000224032	EPB41L4A-AS1	58.23	169.6	2.91	6.07711e-06	2.15131e-05
ENSG00000239857	GET4	60.04	174.97	2.91	1.91562e-05	5.14994e-05
ENSG00000123091	RNF11	70.02	202.82	2.9	3.52972e-07	3.05676e-06
ENSG00000105708	ZNF14	3.97	11.46	2.89	6.30025e-06	2.20193e-05
ENSG00000114480	GBE1	4.09	11.83	2.89	8.41197e-07	5.40635e-06
ENSG00000118515	SGK1	183.74	530.79	2.89	2.05143e-08	6.31004e-07
ENSG00000152413	HOMER1	28.08	81.22	2.89	1.15061e-05	3.45485e-05
ENSG00000158373	HIST1H2BD	23.38	67.53	2.89	8.5315e-07	5.46408e-06
ENSG00000065923	SLC9A7	24.4	70.26	2.88	1.68282e-07	2.03109e-06
ENSG00000111859	NEDD9	5.88	16.93	2.88	1.63435e-05	4.54661e-05
ENSG00000117614	SYF2	38.15	109.99	2.88	8.97628e-07	5.64567e-06
ENSG00000129003	VPS13C	6.13	17.68	2.88	0.000103112	0.000200702
ENSG00000149308	NPAT	12.97	37.29	2.88	8.99298e-05	0.000179723
ENSG00000165061	ZMAT4	3.8	10.95	2.88	0.00108204	0.00154049
ENSG00000198467	TPM2	29.4	84.62	2.88	2.17386e-06	1.02634e-05
ENSG00000270067	CTC-487M23.5	2.82	8.11	2.88	5.15368e-05	0.000113285
ENSG00000083844	ZNF264	9.63	27.59	2.87	1.60974e-06	8.42137e-06
ENSG00000148943	LIN7C	16.06	46.02	2.87	0.000369284	0.000596366
ENSG00000184203	PPP1R2	54.34	156.12	2.87	4.70792e-06	1.79291e-05
ENSG00000251247	ZNF345	2.94	8.45	2.87	2.35571e-07	2.43433e-06
ENSG00000123595	RAB9A	46.31	132.48	2.86	3.39936e-07	2.9634e-06
ENSG00000151694	ADAM17	22.07	63.16	2.86	2.30085e-08	6.74099e-07
ENSG00000160785	SLC25A44	53.59	153.48	2.86	4.66907e-05	0.000104531
ENSG00000188234	AGAP4	3.57	10.2	2.86	2.13353e-06	1.01176e-05
ENSG00000114573	ATP6V1A	34.98	99.7	2.85	1.76284e-06	8.92287e-06
ENSG00000157110	RBPMS	4.51	12.84	2.85	7.43696e-07	4.97949e-06
ENSG00000124209	RAB22A	6.13	17.43	2.84	4.45077e-09	2.79527e-07
ENSG00000131263	RLIM	27.14	77.04	2.84	1.02266e-06	6.17962e-06
ENSG00000143498	TAF1A	20.11	57.11	2.84	1.05142e-07	1.51804e-06
ENSG00000163312	HELQ	5.76	16.37	2.84	1.43812e-05	4.11268e-05
ENSG00000182400	TRAPPC6B	22.51	64.03	2.84	2.61117e-06	1.16918e-05
ENSG00000271741	RP11-244H3.4	2.87	8.14	2.84	0.0001988	0.000349192
ENSG00000085274	MYNN	15.21	43.12	2.83	1.99999e-05	5.32077e-05
ENSG00000111711	GOLT1B	34.84	98.62	2.83	6.27284e-06	2.19853e-05
ENSG00000127080	IPPK	23.79	67.29	2.83	3.9834e-07	3.29594e-06
ENSG00000152404	CWF19L2	12.03	34.06	2.83	1.91444e-05	5.14829e-05
ENSG00000162231	NXF1	102.85	291.51	2.83	2.10027e-06	1.00021e-05
ENSG00000168421	RHOH	43.77	123.98	2.83	7.0231e-07	4.78455e-06
ENSG00000196387	ZNF140	14.33	40.52	2.83	1.3696e-06	7.57894e-06
ENSG00000119048	UBE2B	77.94	219.6	2.82	2.66568e-05	6.66926e-05
ENSG00000138592	USP8	23.17	65.43	2.82	4.88938e-06	1.84293e-05
ENSG00000182324	KCNJ14	2.92	8.22	2.82	3.32887e-06	1.39733e-05
ENSG00000189042	ZNF567	6.68	18.87	2.82	2.74054e-05	6.82481e-05
ENSG00000196911	KPNA5	9.37	26.43	2.82	5.94256e-05	0.000127345
ENSG00000230360	DDX10P2	5.29	14.91	2.82	1.7704e-07	2.07507e-06
ENSG00000052749	RRP12	66.54	187.09	2.81	2.54943e-07	2.55137e-06
ENSG00000057019	DCBLD2	18.8	52.9	2.81	5.48748e-05	0.000119057
ENSG00000130150	MOSPD2	6.07	17.08	2.81	9.28396e-05	0.000184217
ENSG00000196110	ZNF699	3.34	9.4	2.81	5.43257e-05	0.00011804
ENSG00000272886	DCP1A	11.2	31.47	2.81	1.94468e-07	2.1919e-06
ENSG00000273841	TAF9	113.11	317.73	2.81	8.33663e-07	5.3766e-06
ENSG00000096717	SIRT1	20.08	56.27	2.8	4.97896e-05	0.000110096
ENSG00000117222	RBBP5	33.33	93.25	2.8	4.24497e-08	9.28142e-07
ENSG00000121064	SCPEP1	30.79	86.14	2.8	3.42321e-08	8.24764e-07
ENSG00000122435	TRMT13	10.71	30.02	2.8	5.0887e-05	0.000112098
ENSG00000131013	PPIL4	29.21	81.67	2.8	6.36713e-06	2.21728e-05
ENSG00000143322	ABL2	16.97	47.6	2.8	1.90394e-08	6.16568e-07
ENSG00000161835	GRASP	5.58	15.6	2.8	2.86354e-05	7.05113e-05
ENSG00000164190	NIPBL	29.08	81.28	2.8	2.17504e-06	1.02637e-05
ENSG00000167977	KCTD5	37.34	104.65	2.8	9.38072e-09	4.3573e-07
ENSG00000173166	RAPH1	9.42	26.36	2.8	4.25281e-08	9.28142e-07
ENSG00000003393	ALS2	33.65	94.04	2.79	3.40036e-06	1.42021e-05
ENSG00000085721	RRN3	31.62	88.36	2.79	1.97179e-07	2.20991e-06
ENSG00000141446	ESCO1	5.31	14.79	2.79	3.7257e-05	8.77246e-05
ENSG00000152332	UHMK1	34.51	96.25	2.79	3.50916e-05	8.3373e-05
ENSG00000134697	GNL2	133.89	372.62	2.78	6.59094e-06	2.27883e-05
ENSG00000188785	ZNF548	10.82	30.12	2.78	2.60956e-06	1.16903e-05
ENSG00000204519	ZNF551	11.18	31.11	2.78	2.30148e-08	6.74099e-07
ENSG00000083750	RRAGB	16.36	45.29	2.77	5.46604e-08	1.07878e-06
ENSG00000150938	CRIM1	20.75	57.56	2.77	2.78196e-06	1.2254e-05
ENSG00000165699	TSC1	17.24	47.78	2.77	2.73928e-08	7.47606e-07
ENSG00000092108	SCFD1	25.25	69.6	2.76	5.59594e-05	0.000121125
ENSG00000168404	MLKL	3.98	10.98	2.76	8.01154e-06	2.64906e-05
ENSG00000173273	TNKS	24.39	67.37	2.76	4.87607e-07	3.75588e-06
ENSG00000182504	CEP97	6.82	18.85	2.76	3.01139e-05	7.35806e-05
ENSG00000198576	ARC	115.56	319.48	2.76	5.11032e-05	0.000112412
ENSG00000134324	LPIN1	26.25	72.22	2.75	1.19614e-06	6.88548e-06
ENSG00000151229	SLC2A13	4.42	12.16	2.75	8.20433e-06	2.69681e-05
ENSG00000152661	GJA1	65.81	180.83	2.75	4.13762e-06	1.63041e-05
ENSG00000180667	YOD1	9.28	25.52	2.75	0.000299781	0.000497605
ENSG00000249859	PVT1	49.43	135.95	2.75	6.26986e-05	0.000133204
ENSG00000251482	AKIRIN2P1	5.66	15.55	2.75	5.42133e-06	1.98155e-05
ENSG00000267254	ZNF790-AS1	5.34	14.66	2.75	0.000178707	0.000318891
ENSG00000075539	FRYL	11.93	32.74	2.74	2.19614e-05	5.71693e-05
ENSG00000080802	CNOT4	20.62	56.53	2.74	9.43122e-09	4.35874e-07
ENSG00000092978	GPATCH2	12.41	34.05	2.74	9.00444e-06	2.87251e-05
ENSG00000115137	DNAJC27	4.07	11.15	2.74	1.22281e-05	3.62765e-05
ENSG00000135999	EPC2	12.14	33.22	2.74	1.79102e-06	9.02489e-06
ENSG00000153975	ZUFSP	14.11	38.72	2.74	7.3257e-06	2.477e-05
ENSG00000173889	PHC3	24.92	68.37	2.74	0.000162385	0.000294626
ENSG00000105851	PIK3CG	5.53	15.09	2.73	1.59991e-06	8.37948e-06
ENSG00000136888	ATP6V1G1	181.78	496.4	2.73	1.71681e-06	8.79636e-06
ENSG00000160781	PAQR6	3.18	8.67	2.73	1.19407e-05	3.55859e-05
ENSG00000186017	ZNF566	11.35	30.96	2.73	1.66958e-05	4.62366e-05
ENSG00000188321	ZNF559	10.99	29.97	2.73	9.74268e-05	0.000191583
ENSG00000010810	FYN	45.3	123.01	2.72	2.80876e-06	1.2354e-05
ENSG00000166848	TERF2IP	65.94	179.19	2.72	4.1454e-08	9.12087e-07
ENSG00000196449	YRDC	52.15	141.84	2.72	4.75383e-08	9.93658e-07
ENSG00000112715	VEGFA	118.45	320.86	2.71	2.22521e-09	1.92892e-07
ENSG00000117394	SLC2A1	61.71	166.94	2.71	1.49288e-05	4.23153e-05
ENSG00000135677	GNS	42.24	114.35	2.71	4.46331e-07	3.55711e-06
ENSG00000138798	EGF	13.68	37.05	2.71	5.27904e-07	3.91859e-06
ENSG00000179348	GATA2	35.29	95.7	2.71	1.33319e-05	3.87771e-05
ENSG00000051108	HERPUD1	63.6	171.48	2.7	2.2327e-06	1.04659e-05
ENSG00000113739	STC2	23.61	63.84	2.7	1.92359e-05	5.15931e-05
ENSG00000121350	PYROXD1	3.67	9.92	2.7	0.00200935	0.00268761
ENSG00000157224	CLDN12	23.66	63.98	2.7	6.67919e-06	2.30328e-05
ENSG00000168615	ADAM9	28.91	78.14	2.7	0.000102977	0.000200525
ENSG00000001167	NFYA	44.05	118.42	2.69	1.65797e-08	5.7541e-07
ENSG00000106266	SNX8	65.69	176.64	2.69	6.63475e-08	1.17799e-06
ENSG00000117477	CCDC181	9.61	25.83	2.69	9.54531e-06	3.01264e-05
ENSG00000118454	ANKRD13C	24.23	64.91	2.68	4.86516e-06	1.83757e-05
ENSG00000118873	RAB3GAP2	32.95	88.36	2.68	1.39748e-06	7.68239e-06
ENSG00000135535	CD164	147.66	395.84	2.68	2.08944e-06	9.96708e-06
ENSG00000136051	KIAA1033	15.36	41.11	2.68	8.32311e-05	0.000168644
ENSG00000083123	BCKDHB	13.04	34.87	2.67	4.39834e-05	9.98065e-05
ENSG00000153561	RMND5A	35.4	94.53	2.67	3.05554e-05	7.45012e-05
ENSG00000156502	SUPV3L1	62.46	166.76	2.67	8.71758e-07	5.54081e-06
ENSG00000159459	UBR1	19.94	53.33	2.67	5.32328e-05	0.000116152
ENSG00000165071	TMEM71	20.52	54.87	2.67	3.48804e-05	8.29356e-05
ENSG00000113240	CLK4	13.86	36.93	2.66	8.00078e-07	5.22608e-06
ENSG00000122042	UBL3	7.79	20.74	2.66	1.48884e-05	4.22359e-05
ENSG00000198408	MGEA5	84.01	223.46	2.66	8.88896e-07	5.61096e-06
ENSG00000038219	BOD1L1	8.89	23.54	2.65	1.01716e-05	3.15723e-05
ENSG00000089123	TASP1	9.43	25	2.65	6.06939e-07	4.31782e-06
ENSG00000095739	BAMBI	39.6	104.91	2.65	1.30478e-08	5.10642e-07
ENSG00000105879	CBLL1	32.23	85.4	2.65	3.4632e-08	8.27301e-07
ENSG00000110048	OSBP	38.58	102.41	2.65	3.82739e-09	2.68706e-07
ENSG00000120686	UFM1	50.12	132.69	2.65	8.89493e-06	2.84842e-05
ENSG00000131023	LATS1	19.22	50.97	2.65	1.85455e-07	2.13738e-06
ENSG00000163719	MTMR14	27	71.59	2.65	3.30712e-07	2.91418e-06
ENSG00000186130	ZBTB6	5.23	13.84	2.65	0.000626736	0.000948197
ENSG00000032219	ARID4A	11.66	30.82	2.64	0.000406709	0.000648268
ENSG00000070761	CFAP20	157.7	416.02	2.64	1.17977e-07	1.62918e-06
ENSG00000071243	ING3	11.27	29.78	2.64	2.318e-06	1.07095e-05
ENSG00000144747	TMF1	9.62	25.35	2.64	0.00170124	0.00230738
ENSG00000196418	ZNF124	16	42.32	2.64	1.29688e-07	1.72696e-06
ENSG00000221909	FAM200A	5.78	15.25	2.64	2.26821e-05	5.84826e-05
ENSG00000106052	TAX1BP1	31.87	83.68	2.63	3.51344e-06	1.45358e-05
ENSG00000183666	GUSBP1	15.54	40.89	2.63	2.38215e-08	6.82484e-07
ENSG00000198440	ZNF583	4.65	12.21	2.63	5.19945e-07	3.90044e-06
ENSG00000006715	VPS41	43.41	113.88	2.62	6.41417e-06	2.22945e-05
ENSG00000115998	C2orf42	12.18	31.88	2.62	1.20792e-05	3.59288e-05
ENSG00000184677	ZBTB40	14.71	38.56	2.62	2.80503e-08	7.54323e-07
ENSG00000198040	ZNF84	21.46	56.23	2.62	4.18695e-06	1.64374e-05
ENSG00000220201	ZGLP1	3.67	9.61	2.62	0.000209363	0.000365303
ENSG00000225357	RPF2P1	23.81	62.47	2.62	4.94292e-07	3.79466e-06
ENSG00000154727	GABPA	7.92	20.64	2.61	0.000172623	0.000309812
ENSG00000198039	ZNF273	5.51	14.4	2.61	4.65758e-06	1.78438e-05
ENSG00000234332	BCAS2P2	17.39	45.43	2.61	2.57617e-07	2.56696e-06
ENSG00000261520	DLGAP1-AS5	3.29	8.58	2.61	0.00020818	0.000363583
ENSG00000085978	ATG16L1	23.26	60.56	2.6	9.28897e-09	4.33658e-07
ENSG00000100744	GSKIP	24.77	64.44	2.6	3.17898e-06	1.34858e-05
ENSG00000109111	SUPT6H	90.01	233.96	2.6	3.05754e-07	2.78418e-06
ENSG00000116194	ANGPTL1	7.53	19.55	2.6	3.73288e-05	8.78264e-05
ENSG00000130844	ZNF331	20.73	53.96	2.6	6.95196e-07	4.74664e-06
ENSG00000137193	PIM1	6.35	16.53	2.6	2.91327e-06	1.26683e-05
ENSG00000137267	TUBB2A	62.94	163.87	2.6	2.03314e-07	2.24268e-06
ENSG00000154229	PRKCA	5.75	14.94	2.6	2.92418e-07	2.7516e-06
ENSG00000169682	SPNS1	39.8	103.53	2.6	1.83254e-06	9.14975e-06
ENSG00000171223	JUNB	35.09	91.34	2.6	0.000217582	0.000377495
ENSG00000171992	SYNPO	10.75	28	2.6	9.49911e-06	3.00114e-05
ENSG00000066739	ATG2B	17.71	45.93	2.59	4.12793e-06	1.62752e-05
ENSG00000077044	DGKD	41.61	107.92	2.59	2.75182e-07	2.65845e-06
ENSG00000101871	MID1	7.75	20.11	2.59	6.14344e-06	2.16729e-05
ENSG00000105835	NAMPT	50.3	130.11	2.59	0.000138776	0.00025774
ENSG00000106392	C1GALT1	6.83	17.69	2.59	6.1052e-07	4.32585e-06
ENSG00000106617	PRKAG2	10.73	27.79	2.59	4.66464e-05	0.000104508
ENSG00000139372	TDG	39.79	103	2.59	1.66362e-06	8.61505e-06
ENSG00000099625	C19orf26	7.87	20.32	2.58	0.000821722	0.00120609
ENSG00000100578	KIAA0586	15.37	39.6	2.58	3.92645e-05	9.13291e-05
ENSG00000115816	CEBPZ	63.5	163.85	2.58	2.38742e-05	6.09073e-05
ENSG00000144395	CCDC150	16.91	43.61	2.58	1.75384e-05	4.7984e-05
ENSG00000163867	ZMYM6	6.64	17.11	2.58	0.00022251	0.000384091
ENSG00000171928	TVP23B	10.89	28.15	2.58	1.08096e-06	6.4238e-06
ENSG00000188283	ZNF383	6.51	16.78	2.58	1.25727e-06	7.08587e-06
ENSG00000213110	AC019178.2	3.32	8.57	2.58	0.000836611	0.0012254
ENSG00000215252	GOLGA8B	5.61	14.46	2.58	1.0282e-05	3.17647e-05
ENSG00000255112	CHMP1B	13.44	34.63	2.58	6.3348e-08	1.14913e-06
ENSG00000008083	JARID2	15.99	41.11	2.57	4.33468e-09	2.79527e-07
ENSG00000095209	TMEM38B	26.63	68.48	2.57	4.71867e-05	0.00010536
ENSG00000121390	PSPC1	81.49	209.18	2.57	4.46625e-08	9.55258e-07
ENSG00000165322	ARHGAP12	10.83	27.86	2.57	4.36673e-06	1.70101e-05
ENSG00000117758	STX12	18.74	48.03	2.56	1.61985e-06	8.45503e-06
ENSG00000161939	RNASEK-C17orf49	7.24	18.55	2.56	0.000108256	0.000209298
ENSG00000162923	WDR26	79.96	204.91	2.56	3.57725e-08	8.43589e-07
ENSG00000169251	NMD3	28.27	72.47	2.56	2.94968e-05	7.23227e-05
ENSG00000229644	NAMPTP1	14.16	36.18	2.56	3.60153e-05	8.53252e-05
ENSG00000116977	LGALS8	30.35	77.25	2.55	2.93261e-06	1.27163e-05
ENSG00000133195	SLC39A11	12.21	31.08	2.55	3.88403e-07	3.25926e-06
ENSG00000135968	GCC2	6.15	15.67	2.55	0.00127078	0.00177431
ENSG00000138078	PREPL	47.45	120.96	2.55	1.73155e-06	8.82966e-06
ENSG00000102096	PIM2	31.09	78.89	2.54	2.72424e-07	2.64821e-06
ENSG00000125812	GZF1	15.66	39.85	2.54	7.53435e-07	5.00809e-06
ENSG00000135250	SRPK2	45.98	116.75	2.54	2.97481e-06	1.28568e-05
ENSG00000148572	NRBF2	18.24	46.29	2.54	8.2747e-07	5.35179e-06
ENSG00000173281	PPP1R3B	6.05	15.34	2.54	1.72535e-07	2.06079e-06
ENSG00000174953	DHX36	97.07	247.03	2.54	4.44058e-06	1.72412e-05
ENSG00000000457	SCYL3	6.88	17.43	2.53	1.00786e-07	1.49505e-06
ENSG00000043514	TRIT1	69.82	176.55	2.53	1.58267e-07	1.94596e-06
ENSG00000104343	UBE2W	17.72	44.79	2.53	8.60257e-06	2.78879e-05
ENSG00000110660	SLC35F2	114.09	288.71	2.53	2.11207e-09	1.8859e-07
ENSG00000117616	RSRP1	48.98	123.72	2.53	6.696e-06	2.30648e-05
ENSG00000134644	PUM1	68.95	174.6	2.53	3.39903e-07	2.9634e-06
ENSG00000164168	TMEM184C	24.37	61.73	2.53	8.93938e-06	2.86066e-05
ENSG00000170340	B3GNT2	5.53	13.98	2.53	8.77074e-06	2.82439e-05
ENSG00000177410	ZFAS1	310.62	784.64	2.53	3.27024e-07	2.89196e-06
ENSG00000228695	CES1P1	12.19	30.81	2.53	4.2049e-07	3.42234e-06
ENSG00000004700	RECQL	27.7	69.9	2.52	4.71614e-05	0.000105329
ENSG00000044524	EPHA3	7.28	18.37	2.52	3.26506e-06	1.37557e-05
ENSG00000046651	OFD1	13.86	34.93	2.52	2.25773e-05	5.83104e-05
ENSG00000105778	AVL9	21.02	53.07	2.52	6.27223e-06	2.19853e-05
ENSG00000128591	FLNC	3.84	9.69	2.52	1.73781e-06	8.84975e-06
ENSG00000171094	ALK	6.89	17.36	2.52	8.31729e-07	5.37178e-06
ENSG00000213903	LTB4R	3.76	9.47	2.52	0.00258157	0.00337878
ENSG00000275052	SMEK2	39.51	99.59	2.52	1.10932e-05	3.36158e-05
ENSG00000111412	C12orf49	30.97	77.69	2.51	2.45595e-07	2.49309e-06
ENSG00000116604	MEF2D	20.25	50.91	2.51	1.87611e-05	5.06595e-05
ENSG00000116747	TROVE2	37.84	95.11	2.51	0.000129538	0.000242936
ENSG00000148356	LRSAM1	8.37	20.98	2.51	5.71076e-07	4.14664e-06
ENSG00000154710	RABGEF1	13.96	35.02	2.51	1.35921e-08	5.20862e-07
ENSG00000185158	LRRC37B	6.19	15.56	2.51	7.10442e-06	2.41818e-05
ENSG00000187193	MT1X	90.44	227.4	2.51	3.61642e-06	1.48682e-05
ENSG00000196214	ZNF766	9.45	23.71	2.51	1.13713e-05	3.42185e-05
ENSG00000256771	ZNF253	5.61	14.06	2.51	0.000855631	0.00124889
ENSG00000008869	HEATR5B	10.09	25.27	2.5	7.78558e-08	1.28784e-06
ENSG00000011243	AKAP8L	119.45	298.32	2.5	8.20633e-07	5.32254e-06
ENSG00000108406	DHX40	11.53	28.87	2.5	2.22115e-06	1.04277e-05
ENSG00000130449	ZSWIM6	21.86	54.69	2.5	1.82158e-07	2.1073e-06
ENSG00000139636	LMBR1L	33.11	82.82	2.5	6.42208e-05	0.000135717
ENSG00000196357	ZNF565	8.82	22.05	2.5	3.78647e-07	3.19743e-06
ENSG00000034152	MAP2K3	35.16	87.5	2.49	2.12633e-07	2.29529e-06
ENSG00000117143	UAP1	177.54	441.43	2.49	2.00656e-06	9.71811e-06
ENSG00000126226	PCID2	68.29	170.26	2.49	4.82578e-07	3.73278e-06
ENSG00000148841	ITPRIP	23.23	57.84	2.49	1.15566e-07	1.60553e-06
ENSG00000153006	SREK1IP1	28.99	72.16	2.49	7.37852e-06	2.49031e-05
ENSG00000166225	FRS2	10.58	26.32	2.49	3.69293e-06	1.50458e-05
ENSG00000186594	MIR22HG	9.77	24.29	2.49	6.08127e-07	4.31782e-06
ENSG00000214655	ZSWIM8	48.22	119.93	2.49	3.38373e-06	1.41455e-05
ENSG00000008952	SEC62	42.98	106.62	2.48	1.90193e-05	5.12534e-05
ENSG00000047621	C12orf4	15.95	39.57	2.48	6.34813e-05	0.000134508
ENSG00000099250	NRP1	30.97	76.78	2.48	5.70831e-08	1.09123e-06
ENSG00000110066	SUV420H1	17.12	42.47	2.48	2.04103e-06	9.83308e-06
ENSG00000114023	FAM162A	88.91	220.48	2.48	1.63675e-06	8.51865e-06
ENSG00000122591	FAM126A	19.65	48.78	2.48	3.79421e-05	8.89734e-05
ENSG00000123636	BAZ2B	11.66	28.94	2.48	0.000354101	0.000575077
ENSG00000146410	MTFR2	12.12	30.04	2.48	3.65791e-06	1.49785e-05
ENSG00000166478	ZNF143	27.62	68.5	2.48	3.69721e-07	3.15429e-06
ENSG00000170017	ALCAM	13.97	34.53	2.47	1.16937e-05	3.49745e-05
ENSG00000187790	FANCM	5.47	13.51	2.47	0.000212152	0.000369398
ENSG00000224012	RP11-756G12.1	4.26	10.54	2.47	0.00373636	0.00472088
ENSG00000030582	GRN	48.75	119.96	2.46	2.1672e-07	2.32231e-06
ENSG00000033867	SLC4A7	8.63	21.2	2.46	1.91241e-05	5.14431e-05
ENSG00000070950	RAD18	17.57	43.26	2.46	3.15155e-05	7.64165e-05
ENSG00000118200	CAMSAP2	24	58.95	2.46	1.50118e-05	4.24804e-05
ENSG00000138182	KIF20B	8.32	20.48	2.46	0.00129832	0.00180864
ENSG00000140463	BBS4	22.17	54.47	2.46	1.3169e-05	3.84127e-05
ENSG00000150551	LYPD1	23.36	57.55	2.46	1.81863e-06	9.1195e-06
ENSG00000155275	TRMT44	7.4	18.17	2.46	9.72935e-05	0.000191403
ENSG00000160789	LMNA	179.06	440.94	2.46	3.6715e-05	8.66259e-05
ENSG00000248697	TOX4P1	4.2	10.34	2.46	7.07989e-05	0.00014695
ENSG00000076321	KLHL20	15.05	36.86	2.45	4.06786e-08	9.05863e-07
ENSG00000124224	PPP4R1L	6.56	16.08	2.45	2.2852e-05	5.8838e-05
ENSG00000131051	RBM39	420.98	1030.13	2.45	3.50751e-09	2.51044e-07
ENSG00000143476	DTL	170.93	418.37	2.45	9.42486e-07	5.84207e-06
ENSG00000198848	CES1	587.91	1438.58	2.45	3.04333e-09	2.29871e-07
ENSG00000129315	CCNT1	30.81	75.12	2.44	1.10226e-06	6.4956e-06
ENSG00000134899	ERCC5	28.16	68.77	2.44	5.57096e-06	2.01816e-05
ENSG00000142207	URB1	20.58	50.26	2.44	8.18075e-08	1.32061e-06
ENSG00000156642	NPTN	148.49	361.78	2.44	9.59849e-09	4.37374e-07
ENSG00000189184	PCDH18	6.43	15.72	2.44	3.93014e-07	3.27722e-06
ENSG00000198482	ZNF808	4.2	10.25	2.44	5.25978e-07	3.91694e-06
ENSG00000100600	LGMN	44.55	108.37	2.43	1.40735e-07	1.80522e-06
ENSG00000121060	TRIM25	68.06	165.45	2.43	3.49119e-06	1.44829e-05
ENSG00000131759	RARA	16.84	40.98	2.43	3.22301e-07	2.86673e-06
ENSG00000139697	SBNO1	28.18	68.37	2.43	1.6835e-06	8.67531e-06
ENSG00000141753	IGFBP4	7.48	18.15	2.43	1.81954e-06	9.1195e-06
ENSG00000143751	SDE2	24.6	59.82	2.43	1.43249e-06	7.791e-06
ENSG00000163002	NUP35	44.46	108.17	2.43	1.39608e-05	4.01618e-05
ENSG00000181744	C3orf58	15.57	37.9	2.43	8.11287e-06	2.67305e-05
ENSG00000198000	NOL8	37.13	90.27	2.43	5.45551e-05	0.000118475
ENSG00000064313	TAF2	22.58	54.72	2.42	0.000111474	0.000214707
ENSG00000067248	DHX29	24.26	58.7	2.42	4.5596e-05	0.000102747
ENSG00000106829	TLE4	8.42	20.34	2.42	1.51269e-05	4.27301e-05
ENSG00000127870	RNF6	29.58	71.48	2.42	2.84591e-05	7.02328e-05
ENSG00000134186	PRPF38B	51.5	124.61	2.42	7.01118e-07	4.77997e-06
ENSG00000142396	ERVK3-1	115.95	280.26	2.42	1.99632e-08	6.24496e-07
ENSG00000164327	RICTOR	4.87	11.77	2.42	0.000157655	0.000287177
ENSG00000164953	TMEM67	6.76	16.39	2.42	0.000533799	0.00082156
ENSG00000166016	ABTB2	46.48	112.59	2.42	2.56874e-06	1.15637e-05
ENSG00000204389	HSPA1A	80.37	194.11	2.42	2.0234e-05	5.36444e-05
ENSG00000217060	RP11-30P6.1	11.82	28.58	2.42	9.22989e-08	1.43391e-06
ENSG00000253431	SRPK2P	4.76	11.52	2.42	2.58936e-05	6.50309e-05
ENSG00000143156	NME7	53.14	127.85	2.41	1.29706e-06	7.26132e-06
ENSG00000170185	USP38	12.79	30.81	2.41	4.6933e-06	1.78911e-05
ENSG00000177853	ZNF518A	3.75	9.02	2.41	0.000766781	0.00113414
ENSG00000186020	ZNF529	13.7	33.05	2.41	1.33247e-05	3.87686e-05
ENSG00000235720	RP11-340I6.6	9.43	22.72	2.41	2.96957e-05	7.26939e-05
ENSG00000006652	IFRD1	64.45	154.63	2.4	6.07529e-07	4.31782e-06
ENSG00000133169	BEX1	83.34	200.32	2.4	1.20619e-08	4.88693e-07
ENSG00000139132	FGD4	5.19	12.44	2.4	0.000185607	0.000329606
ENSG00000165630	PRPF18	13.4	32.16	2.4	8.39722e-05	0.000169921
ENSG00000071189	SNX13	17.21	41.09	2.39	1.91802e-05	5.15329e-05
ENSG00000080298	RFX3	6.39	15.27	2.39	0.000146498	0.000269901
ENSG00000087253	LPCAT2	5.86	13.99	2.39	0.000880356	0.00128132
ENSG00000133657	ATP13A3	111.06	265.9	2.39	3.66264e-06	1.49912e-05
ENSG00000136770	DNAJC1	24.11	57.51	2.39	1.09355e-07	1.55687e-06
ENSG00000139163	ETNK1	32.57	77.96	2.39	3.81004e-06	1.53621e-05
ENSG00000172007	RAB33B	3.67	8.77	2.39	6.74092e-06	2.31935e-05
ENSG00000172071	EIF2AK3	6.52	15.59	2.39	0.000155567	0.0002838
ENSG00000185896	LAMP1	108.93	260.82	2.39	1.20298e-06	6.90623e-06
ENSG00000238038	ATP6V0E1P3	7.4	17.67	2.39	0.0107005	0.0125032
ENSG00000031003	FAM13B	15.79	37.61	2.38	3.30575e-07	2.91418e-06
ENSG00000065534	MYLK	4.46	10.61	2.38	0.000862147	0.0012568
ENSG00000075292	ZNF638	47.38	112.97	2.38	6.8666e-05	0.000143323
ENSG00000080371	RAB21	50.34	119.63	2.38	2.17053e-05	5.66629e-05
ENSG00000100393	EP300	29.89	71.23	2.38	4.26439e-10	8.52599e-08
ENSG00000109654	TRIM2	34.96	83.37	2.38	1.19637e-06	6.88548e-06
ENSG00000111266	DUSP16	9.74	23.22	2.38	2.38605e-05	6.08892e-05
ENSG00000111816	FRK	5.66	13.49	2.38	2.52848e-05	6.37806e-05
ENSG00000113763	UNC5A	9.06	21.53	2.38	5.51913e-05	0.000119631
ENSG00000121621	KIF18A	33.42	79.51	2.38	0.000298956	0.000496479
ENSG00000130818	ZNF426	11.25	26.81	2.38	2.76882e-07	2.67168e-06
ENSG00000160336	ZNF761	7.26	17.29	2.38	3.64998e-06	1.49594e-05
ENSG00000165782	TMEM55B	43.58	103.77	2.38	1.02734e-05	3.17489e-05
ENSG00000182827	ACBD3	28.07	66.89	2.38	5.12692e-06	1.90746e-05
ENSG00000182831	C16orf72	33.82	80.58	2.38	1.0439e-05	3.20773e-05
ENSG00000197619	ZNF615	8.21	19.5	2.38	0.000401653	0.000641377
ENSG00000067334	DNTTIP2	85.32	202.36	2.37	0.000161593	0.00029341
ENSG00000101928	MOSPD1	9.26	21.97	2.37	7.31541e-06	2.47534e-05
ENSG00000104643	MTMR9	10.15	24.02	2.37	1.10418e-08	4.70188e-07
ENSG00000155099	TMEM55A	3.92	9.29	2.37	0.00429127	0.00535797
ENSG00000156860	FBRS	49.62	117.64	2.37	4.56291e-05	0.00010278
ENSG00000198746	GPATCH3	23.43	55.49	2.37	1.99762e-06	9.7053e-06
ENSG00000198960	ARMCX6	26.97	63.97	2.37	2.47767e-07	2.50228e-06
ENSG00000204673	AKT1S1	111.05	263.63	2.37	1.32401e-05	3.85712e-05
ENSG00000254013	MAP2K1P1	15.33	36.28	2.37	4.77767e-07	3.71431e-06
ENSG00000261457	AC002519.6	17.53	41.56	2.37	1.56972e-06	8.27893e-06
ENSG00000092020	PPP2R3C	48.23	113.72	2.36	8.62668e-05	0.000173838
ENSG00000120306	CYSTM1	41.67	98.48	2.36	5.2214e-06	1.93557e-05
ENSG00000166974	MAPRE2	12.38	29.21	2.36	2.83095e-06	1.24219e-05
ENSG00000197302	ZNF720	9.02	21.33	2.36	9.35802e-05	0.000185447
ENSG00000267315	RP11-686D22.6	48.05	113.36	2.36	3.02221e-07	2.76973e-06
ENSG00000270069	MIR222HG	7.7	18.19	2.36	2.40041e-06	1.10273e-05
ENSG00000075568	TMEM131	24.38	57.31	2.35	8.20982e-06	2.6976e-05
ENSG00000092931	MFSD11	21.06	49.43	2.35	1.0422e-07	1.51361e-06
ENSG00000118217	ATF6	19.84	46.53	2.35	7.60284e-05	0.000156079
ENSG00000126524	SBDS	106.85	251.11	2.35	2.95982e-07	2.75521e-06
ENSG00000135974	C2orf49	15.82	37.24	2.35	6.44008e-05	0.000135941
ENSG00000152433	ZNF547	3.83	9	2.35	6.85129e-06	2.34942e-05
ENSG00000164741	DLC1	27.05	63.69	2.35	7.40596e-06	2.49497e-05
ENSG00000185650	ZFP36L1	83.23	195.63	2.35	0.000116308	0.000222295
ENSG00000107745	MICU1	48.01	112.41	2.34	1.94952e-07	2.1919e-06
ENSG00000137825	ITPKA	4.5	10.54	2.34	0.000123828	0.000233754
ENSG00000139977	NAA30	24.35	57.04	2.34	2.82654e-06	1.24144e-05
ENSG00000143033	MTF2	54.98	128.75	2.34	5.80345e-06	2.08006e-05
ENSG00000162642	C1orf52	57.31	133.93	2.34	1.77111e-06	8.94996e-06
ENSG00000095397	DFNB31	8.87	20.64	2.33	0.000628736	0.000950755
ENSG00000105497	ZNF175	6.15	14.35	2.33	4.4559e-05	0.000100965
ENSG00000116809	ZBTB17	43.21	100.89	2.33	6.73489e-05	0.000141063
ENSG00000151461	UPF2	18.41	42.98	2.33	2.67891e-05	6.69874e-05
ENSG00000158411	MITD1	30.94	72.21	2.33	4.84332e-06	1.83008e-05
ENSG00000159399	HK2	40.65	94.88	2.33	1.16781e-07	1.61753e-06
ENSG00000172201	ID4	9.6	22.34	2.33	4.51809e-05	0.00010207
ENSG00000185864	NPIPB4	8.77	20.4	2.33	0.000119753	0.000227666
ENSG00000234044	AC108059.1	3.88	9.04	2.33	0.00147378	0.00202697
ENSG00000102471	NDFIP2	21.81	50.67	2.32	2.03979e-05	5.40165e-05
ENSG00000103249	CLCN7	46.84	108.72	2.32	8.92913e-05	0.000178835
ENSG00000104447	TRPS1	3.83	8.9	2.32	0.000266524	0.000449277
ENSG00000131725	WDR44	11.84	27.51	2.32	3.61584e-06	1.48682e-05
ENSG00000142556	ZNF614	7.96	18.44	2.32	2.44575e-05	6.20854e-05
ENSG00000148606	POLR3A	24.98	57.88	2.32	1.36916e-07	1.77605e-06
ENSG00000165494	PCF11	35.69	82.86	2.32	1.73464e-05	4.75654e-05
ENSG00000198538	ZNF28	10.07	23.35	2.32	0.000590761	0.000899988
ENSG00000074603	DPP8	17.74	40.96	2.31	5.73551e-06	2.06133e-05
ENSG00000101544	ADNP2	17.63	40.76	2.31	1.72725e-06	8.82036e-06
ENSG00000109670	FBXW7	15.54	35.89	2.31	7.28254e-06	2.46603e-05
ENSG00000113615	SEC24A	12.19	28.14	2.31	2.88595e-06	1.25943e-05
ENSG00000158859	ADAMTS4	30.68	70.89	2.31	3.29516e-06	1.38635e-05
ENSG00000160584	SIK3	49.1	113.37	2.31	0.000248477	0.000422254
ENSG00000175213	ZNF408	36.56	84.29	2.31	4.18754e-06	1.64374e-05
ENSG00000213435	ATP6V0CP3	18.45	42.7	2.31	0.00135044	0.00187528
ENSG00000232956	SNHG15	127.96	296.04	2.31	2.8093e-07	2.69137e-06
ENSG00000259856	RAB43P1	4.71	10.86	2.31	0.000240542	0.000409865
ENSG00000029364	SLC39A9	32.62	75	2.3	1.70023e-07	2.03872e-06
ENSG00000040531	CTNS	11.46	26.38	2.3	1.0879e-06	6.43432e-06
ENSG00000090989	EXOC1	7.99	18.37	2.3	6.45505e-05	0.000136194
ENSG00000100815	TRIP11	15.06	34.65	2.3	0.00025427	0.000431063
ENSG00000109083	IFT20	22.64	52.18	2.3	3.02662e-07	2.76973e-06
ENSG00000133398	MED10	69.07	159.01	2.3	8.22625e-08	1.32499e-06
ENSG00000137817	PARP6	51.48	118.15	2.3	4.25776e-07	3.4501e-06
ENSG00000160058	BSDC1	39.98	92.06	2.3	2.50147e-07	2.51983e-06
ENSG00000166266	CUL5	20.79	47.82	2.3	0.000354271	0.000575253
ENSG00000171862	PTEN	61.08	140.58	2.3	1.03393e-05	3.18881e-05
ENSG00000197020	ZNF100	5.42	12.47	2.3	0.000463391	0.000726527
ENSG00000042429	MED17	93.04	212.78	2.29	1.07947e-06	6.42163e-06
ENSG00000084093	REST	5.84	13.39	2.29	1.8939e-06	9.36301e-06
ENSG00000092203	TOX4	111.13	254.99	2.29	5.57311e-08	1.08135e-06
ENSG00000100664	EIF5	527.73	1211.11	2.29	2.59573e-09	2.07591e-07
ENSG00000102390	PBDC1	38.55	88.42	2.29	3.34779e-06	1.40462e-05
ENSG00000106245	BUD31	322.14	736.41	2.29	8.7148e-08	1.37246e-06
ENSG00000135903	PAX3	24.91	57.04	2.29	1.28716e-05	3.77718e-05
ENSG00000136536	40974	65.12	149.06	2.29	9.64057e-05	0.000189981
ENSG00000158987	RAPGEF6	10.79	24.7	2.29	0.00336044	0.00428417
ENSG00000163960	UBXN7	40.08	91.81	2.29	7.07314e-07	4.80569e-06
ENSG00000164944	KIAA1429	27.97	64.05	2.29	1.18136e-05	3.52872e-05
ENSG00000165240	ATP7A	4.23	9.67	2.29	6.95369e-06	2.37655e-05
ENSG00000219529	AP000580.1	10.05	23.06	2.29	0.00227439	0.00300756
ENSG00000221914	PPP2R2A	110.18	252.73	2.29	2.82528e-08	7.55994e-07
ENSG00000255725	TDGP1	28.33	64.96	2.29	2.56709e-07	2.56625e-06
ENSG00000260342	RP11-1035H13.3	15.56	35.62	2.29	0.00748356	0.00896643
ENSG00000276023	DUSP14	19.41	44.46	2.29	3.5045e-08	8.29464e-07
ENSG00000102144	PGK1	577.98	1317.02	2.28	1.33056e-06	7.41649e-06
ENSG00000112200	ZNF451	23.45	53.54	2.28	6.35994e-05	0.000134682
ENSG00000120370	GORAB	15.98	36.51	2.28	9.85512e-06	3.08588e-05
ENSG00000145349	CAMK2D	16.58	37.85	2.28	1.35453e-06	7.52273e-06
ENSG00000148634	HERC4	32.43	74.02	2.28	1.1006e-05	3.33958e-05
ENSG00000156869	FRRS1	8.04	18.37	2.28	0.00409081	0.00512997
ENSG00000158158	CNNM4	14.02	31.98	2.28	5.70928e-08	1.09123e-06
ENSG00000176887	SOX11	23.93	54.65	2.28	9.8579e-06	3.08588e-05
ENSG00000196081	ZNF724P	4.68	10.66	2.28	2.25936e-05	5.8336e-05
ENSG00000197343	ZNF655	38.27	87.42	2.28	6.29611e-09	3.46738e-07
ENSG00000240979	RP11-79D8.2	5.15	11.75	2.28	0.00361924	0.00458613
ENSG00000057294	PKP2	5.54	12.6	2.27	3.35563e-06	1.40536e-05
ENSG00000106080	FKBP14	62.31	141.68	2.27	3.64886e-06	1.49594e-05
ENSG00000135334	AKIRIN2	65.02	147.87	2.27	5.50819e-06	2.00239e-05
ENSG00000151012	SLC7A11	14.77	33.58	2.27	1.74078e-05	4.76911e-05
ENSG00000162783	IER5	27.82	63.05	2.27	2.1312e-06	1.01139e-05
ENSG00000163605	PPP4R2	28.94	65.72	2.27	0.000400116	0.000639421
ENSG00000169032	MAP2K1	73.39	166.82	2.27	2.37254e-07	2.44622e-06
ENSG00000176907	C8orf4	14.6	33.12	2.27	2.05979e-06	9.85806e-06
ENSG00000111799	COL12A1	9.39	21.18	2.26	5.60929e-06	2.02945e-05
ENSG00000130363	RSPH3	4.32	9.76	2.26	3.30539e-05	7.9497e-05
ENSG00000132432	SEC61G	189.46	428.4	2.26	7.5569e-06	2.53098e-05
ENSG00000138119	MYOF	6.44	14.56	2.26	8.30306e-06	2.72046e-05
ENSG00000157796	WDR19	13.82	31.24	2.26	0.00013686	0.000255056
ENSG00000172380	GNG12	40.91	92.55	2.26	0.000114643	0.000219844
ENSG00000174485	DENND4A	7.53	17.02	2.26	0.000144845	0.00026739
ENSG00000178381	ZFAND2A	41.3	93.28	2.26	1.28226e-05	3.76531e-05
ENSG00000186432	KPNA4	67.9	153.27	2.26	3.61631e-06	1.48682e-05
ENSG00000204256	BRD2	403.12	912.76	2.26	8.6333e-09	4.20412e-07
ENSG00000033627	ATP6V0A1	38.48	86.66	2.25	1.89867e-06	9.37597e-06
ENSG00000074755	ZZEF1	19.2	43.18	2.25	3.06186e-06	1.3122e-05
ENSG00000075089	ACTR6	20.09	45.13	2.25	0.000222282	0.000383839
ENSG00000113732	ATP6V0E1	259.12	582.15	2.25	3.1448e-08	8.02044e-07
ENSG00000140993	TIGD7	5.08	11.41	2.25	7.21215e-05	0.00014909
ENSG00000145388	METTL14	32.23	72.48	2.25	4.50016e-05	0.00010174
ENSG00000157450	RNF111	29.5	66.3	2.25	1.07605e-06	6.4179e-06
ENSG00000174405	LIG4	8.15	18.31	2.25	0.0002217	0.000383122
ENSG00000197746	PSAP	524.32	1180.2	2.25	1.50452e-07	1.88516e-06
ENSG00000256293	RP11-114F3.2	13.79	31.08	2.25	4.64464e-05	0.000104162
ENSG00000026652	AGPAT4	7.52	16.84	2.24	1.4618e-05	4.16394e-05
ENSG00000058272	PPP1R12A	71.12	159.07	2.24	4.81169e-05	0.000107176
ENSG00000108176	DNAJC12	175.5	393.82	2.24	6.13816e-07	4.34251e-06
ENSG00000114861	FOXP1	17.2	38.58	2.24	1.53393e-06	8.17579e-06
ENSG00000145414	NAF1	46.83	104.84	2.24	1.49134e-07	1.8712e-06
ENSG00000174840	PDE12	12	26.87	2.24	1.91926e-07	2.18236e-06
ENSG00000213079	SCAF8	22.94	51.45	2.24	2.13663e-06	1.01187e-05
ENSG00000234545	FAM133B	6.9	15.44	2.24	2.16895e-05	5.66378e-05
ENSG00000024862	CCDC28A	9.84	21.9	2.23	4.4042e-05	9.99146e-05
ENSG00000083896	YTHDC1	47.07	104.99	2.23	0.000198288	0.000348558
ENSG00000104695	PPP2CB	187.47	417.95	2.23	6.96613e-06	2.37992e-05
ENSG00000114648	KLHL18	14.96	33.3	2.23	5.79144e-09	3.26772e-07
ENSG00000143162	CREG1	9.45	21.04	2.23	2.3011e-06	1.0667e-05
ENSG00000153113	CAST	33.15	73.8	2.23	2.3832e-06	1.09646e-05
ENSG00000155304	HSPA13	23.23	51.91	2.23	0.000150795	0.000276404
ENSG00000169905	TOR1AIP2	38.54	85.85	2.23	2.16981e-07	2.32231e-06
ENSG00000173846	PLK3	8.93	19.92	2.23	4.23388e-05	9.69597e-05
ENSG00000178694	NSUN3	6.1	13.58	2.23	3.79104e-05	8.89353e-05
ENSG00000180488	FAM73A	5.8	12.95	2.23	6.15459e-05	0.000131149
ENSG00000185262	UBALD2	35.37	79.05	2.23	0.00183764	0.00247485
ENSG00000188786	MTF1	13.45	30.03	2.23	7.29523e-05	0.000150604
ENSG00000197498	RPF2	47.17	105.09	2.23	3.77046e-05	8.85971e-05
ENSG00000228354	RP11-552J9.9	17.93	40.04	2.23	2.53778e-07	2.5478e-06
ENSG00000047056	WDR37	8.43	18.74	2.22	1.94119e-08	6.21796e-07
ENSG00000090612	ZNF268	7.48	16.6	2.22	0.000979909	0.00140904
ENSG00000105204	DYRK1B	7.95	17.64	2.22	1.39823e-07	1.80357e-06
ENSG00000111845	PAK1IP1	40.2	89.2	2.22	3.4111e-05	8.14219e-05
ENSG00000164933	SLC25A32	16.99	37.64	2.22	2.42183e-06	1.1107e-05
ENSG00000169914	OTUD3	21.71	48.26	2.22	9.95663e-08	1.48413e-06
ENSG00000173145	NOC3L	26.41	58.73	2.22	2.90444e-05	7.13466e-05
ENSG00000176095	IP6K1	32.32	71.82	2.22	1.05785e-05	3.24277e-05
ENSG00000179163	FUCA1	12.73	28.29	2.22	2.25074e-06	1.0529e-05
ENSG00000184867	ARMCX2	37.82	84.13	2.22	2.52549e-06	1.14362e-05
ENSG00000052795	FNIP2	7.85	17.32	2.21	1.15524e-05	3.46646e-05
ENSG00000067715	SYT1	23.73	52.56	2.21	0.000398327	0.000637005
ENSG00000101901	ALG13	32.21	71.11	2.21	8.10595e-06	2.67206e-05
ENSG00000102218	RP2	24.11	53.31	2.21	3.60488e-05	8.53608e-05
ENSG00000104142	VPS18	20.56	45.49	2.21	7.45991e-08	1.27526e-06
ENSG00000140743	CDR2	39.39	87.17	2.21	7.12196e-08	1.23122e-06
ENSG00000154144	TBRG1	27.6	61.11	2.21	1.28108e-07	1.71572e-06
ENSG00000163162	RNF149	24.15	53.48	2.21	1.24982e-07	1.68296e-06
ENSG00000174943	KCTD13	19.52	43.16	2.21	6.99443e-05	0.000145505
ENSG00000186416	NKRF	18.71	41.44	2.21	1.02471e-06	6.18389e-06
ENSG00000197008	ZNF138	4.72	10.42	2.21	6.80176e-05	0.000142298
ENSG00000257621	PSMA3-AS1	24.56	54.19	2.21	2.38775e-06	1.09801e-05
ENSG00000272869	CTC-487M23.8	8.85	19.58	2.21	1.93919e-05	5.18903e-05
ENSG00000064012	CASP8	11.05	24.35	2.2	0.000228965	0.000392945
ENSG00000100593	ISM2	7.77	17.11	2.2	1.78405e-06	9.00049e-06
ENSG00000119655	NPC2	89.23	196.11	2.2	1.23891e-06	7.03907e-06
ENSG00000135931	ARMC9	12.73	28.06	2.2	9.49536e-05	0.000187562
ENSG00000250488	RP11-6C14.1	4.84	10.65	2.2	0.0030002	0.00386942
ENSG00000262470	TVP23CP2	6.95	15.3	2.2	1.6376e-06	8.51865e-06
ENSG00000272578	AP000347.2	4.7	10.36	2.2	0.000128735	0.000241686
ENSG00000076513	ANKRD13A	13.52	29.56	2.19	1.25194e-06	7.08559e-06
ENSG00000100483	VCPKMT	12.04	26.39	2.19	1.66583e-06	8.62164e-06
ENSG00000115216	NRBP1	80.92	177.01	2.19	3.45111e-07	3.00103e-06
ENSG00000119820	YIPF4	36.67	80.4	2.19	2.68305e-06	1.19305e-05
ENSG00000123066	MED13L	23.58	51.69	2.19	1.32382e-06	7.38784e-06
ENSG00000127314	RAP1B	38.05	83.49	2.19	4.30085e-06	1.68319e-05
ENSG00000127914	AKAP9	10.21	22.35	2.19	0.00118761	0.00167548
ENSG00000163374	YY1AP1	88.26	193.41	2.19	8.96317e-07	5.64259e-06
ENSG00000176994	SMCR8	20.64	45.24	2.19	4.07647e-10	8.3314e-08
ENSG00000187953	PMS2CL	9.22	20.2	2.19	8.87215e-05	0.000177965
ENSG00000213762	ZNF134	23.91	52.39	2.19	5.01595e-07	3.81016e-06
ENSG00000230562	FAM133DP	9.63	21.1	2.19	0.000343092	0.000560663
ENSG00000231989	PPP1R2P3	12.46	27.33	2.19	4.01748e-05	9.30465e-05
ENSG00000234608	MAPKAPK5-AS1	45.55	99.91	2.19	2.99252e-08	7.77577e-07
ENSG00000257113	RP11-274M17.2	5.94	13.02	2.19	0.00155367	0.00212382
ENSG00000267270	PARD6G-AS1	5.36	11.76	2.19	2.21403e-05	5.75209e-05
ENSG00000132680	KIAA0907	93.13	202.86	2.18	1.41969e-07	1.81118e-06
ENSG00000133789	SWAP70	10.43	22.71	2.18	1.31554e-05	3.83851e-05
ENSG00000139318	DUSP6	271.87	591.98	2.18	4.48511e-08	9.57066e-07
ENSG00000156256	USP16	18.16	39.52	2.18	0.00029652	0.000493035
ENSG00000162695	SLC30A7	9.94	21.71	2.18	1.54402e-05	4.33949e-05
ENSG00000181007	ZFP82	12.17	26.59	2.18	6.61975e-07	4.56728e-06
ENSG00000198087	CD2AP	8.04	17.54	2.18	0.000427359	0.000676259
ENSG00000214269	LGMNP1	8.46	18.44	2.18	0.000155718	0.00028393
ENSG00000254206	NPIPB11	4.62	10.06	2.18	2.77506e-05	6.88699e-05
ENSG00000059758	CDK17	34.01	73.91	2.17	0.000240089	0.00040921
ENSG00000105656	ELL	11.87	25.71	2.17	0.000119718	0.000227666
ENSG00000115355	CCDC88A	25.2	54.65	2.17	0.00105685	0.00150859
ENSG00000122257	RBBP6	61.34	133.01	2.17	1.02438e-05	3.17123e-05
ENSG00000134444	KIAA1468	17.79	38.69	2.17	0.000137879	0.000256486
ENSG00000143398	PIP5K1A	131.31	284.95	2.17	1.04342e-07	1.51361e-06
ENSG00000153914	SREK1	53.55	116.14	2.17	6.31344e-05	0.000133944
ENSG00000160469	BRSK1	18.8	40.81	2.17	2.99392e-05	7.32121e-05
ENSG00000164548	TRA2A	148.89	322.67	2.17	1.7696e-07	2.07507e-06
ENSG00000196182	STK40	114.72	248.53	2.17	5.13867e-07	3.87369e-06
ENSG00000211779	TRAV5	4.66	10.13	2.17	0.0011489	0.00162635
ENSG00000238244	GABARAPL3	39.55	85.99	2.17	6.01714e-06	2.13502e-05
ENSG00000240954	RPL4P1	6.17	13.36	2.17	3.81825e-06	1.53884e-05
ENSG00000005801	ZNF195	19.49	42.03	2.16	0.000129647	0.000243092
ENSG00000017427	IGF1	7.91	17.11	2.16	0.000553842	0.000849513
ENSG00000077458	FAM76B	21.58	46.58	2.16	6.63712e-06	2.29135e-05
ENSG00000110344	UBE4A	20.28	43.72	2.16	2.54693e-06	1.14993e-05
ENSG00000115966	ATF2	35.35	76.26	2.16	8.743e-05	0.000175797
ENSG00000120889	TNFRSF10B	125.21	269.91	2.16	3.34977e-07	2.93889e-06
ENSG00000122705	CLTA	228.23	491.97	2.16	4.02486e-09	2.72109e-07
ENSG00000125482	TTF1	25.64	55.36	2.16	5.76491e-06	2.06866e-05
ENSG00000134987	WDR36	16.84	36.34	2.16	3.54296e-05	8.4093e-05
ENSG00000143353	LYPLAL1	20.75	44.81	2.16	0.000180764	0.00032225
ENSG00000156697	UTP14A	41.39	89.38	2.16	4.64301e-07	3.63736e-06
ENSG00000157557	ETS2	25.33	54.63	2.16	3.91858e-08	8.86354e-07
ENSG00000169715	MT1E	111.5	240.77	2.16	6.8435e-06	2.34762e-05
ENSG00000176624	MEX3C	51.92	111.89	2.16	1.03565e-06	6.23353e-06
ENSG00000213290	PGK1P2	49.7	107.32	2.16	2.36101e-06	1.0868e-05
ENSG00000256060	TRAPPC2B	29.68	64.1	2.16	2.98218e-06	1.28826e-05
ENSG00000273559	CWC25	14.32	30.99	2.16	3.34311e-08	8.22325e-07
ENSG00000115762	PLEKHB2	59.87	128.57	2.15	1.52334e-07	1.90614e-06
ENSG00000124226	RNF114	72.79	156.59	2.15	6.42576e-06	2.23263e-05
ENSG00000143164	DCAF6	26.69	57.29	2.15	2.79582e-05	6.93076e-05
ENSG00000164961	KIAA0196	54.73	117.52	2.15	1.12858e-05	3.40873e-05
ENSG00000170946	DNAJC24	23.51	50.55	2.15	7.70792e-05	0.000157788
ENSG00000185946	RNPC3	10.78	23.21	2.15	0.000127854	0.000240415
ENSG00000196968	FUT11	10.33	22.26	2.15	4.68383e-07	3.65684e-06
ENSG00000225099	ATP6V1E1P1	28.7	61.67	2.15	3.23394e-05	7.80849e-05
ENSG00000227671	RP11-488L18.4	28.99	62.27	2.15	5.59015e-07	4.09336e-06
ENSG00000237984	PTENP1	11.48	24.67	2.15	3.25776e-07	2.88926e-06
ENSG00000254667	AP000783.1	4.56	9.82	2.15	0.0243832	0.0272427
ENSG00000077147	TM9SF3	88.22	188.82	2.14	7.66852e-06	2.55855e-05
ENSG00000088356	PDRG1	39.25	83.99	2.14	1.83751e-07	2.1204e-06
ENSG00000102531	FNDC3A	21.29	45.58	2.14	0.000114539	0.000219781
ENSG00000104825	NFKBIB	50.82	108.98	2.14	3.14321e-05	7.63149e-05
ENSG00000105821	DNAJC2	68.94	147.21	2.14	4.91957e-05	0.000108998
ENSG00000119878	CRIPT	8.07	17.23	2.14	0.000633032	0.000956307
ENSG00000119953	SMNDC1	63.26	135.12	2.14	1.14451e-07	1.59727e-06
ENSG00000137449	CPEB2	17.22	36.89	2.14	7.68301e-06	2.56134e-05
ENSG00000139517	LNX2	5.33	11.42	2.14	3.77566e-05	8.86647e-05
ENSG00000146232	NFKBIE	8.78	18.82	2.14	0.00150144	0.0020607
ENSG00000173451	THAP2	8.34	17.82	2.14	0.000120808	0.000229175
ENSG00000180008	SOCS4	11.97	25.64	2.14	4.62399e-05	0.000103825
ENSG00000198142	SOWAHC	7.14	15.28	2.14	0.000156942	0.000286047
ENSG00000241170	RP11-147I3.1	7.26	15.51	2.14	0.00350198	0.00444981
ENSG00000010404	IDS	41.25	88.05	2.13	2.95822e-07	2.75521e-06
ENSG00000117505	DR1	78.34	166.8	2.13	5.21331e-08	1.04687e-06
ENSG00000124784	RIOK1	79.44	169.29	2.13	1.73857e-05	4.76448e-05
ENSG00000129355	CDKN2D	28.68	61.17	2.13	8.76401e-07	5.5588e-06
ENSG00000134982	APC	9.18	19.52	2.13	0.00182859	0.00246446
ENSG00000138593	SECISBP2L	15.65	33.28	2.13	6.21413e-06	2.18596e-05
ENSG00000163625	WDFY3	20.18	43.08	2.13	0.000230465	0.000395151
ENSG00000185883	ATP6V0C	230.4	491.86	2.13	0.000595699	0.00090661
ENSG00000186907	RTN4RL2	6.28	13.38	2.13	0.000522275	0.000806611
ENSG00000267418	TCEB1P29	4.6	9.82	2.13	0.0250675	0.0279721
ENSG00000271557	YPEL5P2	15.67	33.35	2.13	4.53041e-05	0.000102223
ENSG00000005175	RPAP3	52.56	111.29	2.12	6.84849e-05	0.000143117
ENSG00000011258	MBTD1	10.01	21.19	2.12	1.99679e-05	5.31668e-05
ENSG00000105849	TWISTNB	23.26	49.33	2.12	0.000376742	0.000606705
ENSG00000109133	TMEM33	33.5	71.02	2.12	1.07525e-05	3.28324e-05
ENSG00000136754	ABI1	68.03	144.36	2.12	2.40048e-07	2.46642e-06
ENSG00000137171	KLC4	12.63	26.77	2.12	9.20422e-06	2.9254e-05
ENSG00000138942	RNF185	28.2	59.65	2.12	4.57491e-07	3.61163e-06
ENSG00000139505	MTMR6	20.79	44.15	2.12	0.000205743	0.000359962
ENSG00000147854	UHRF2	26.15	55.43	2.12	4.59695e-06	1.76674e-05
ENSG00000155906	RMND1	22.47	47.61	2.12	5.38334e-07	3.96719e-06
ENSG00000158290	CUL4B	27.14	57.55	2.12	4.91311e-06	1.85036e-05
ENSG00000161813	LARP4	43.82	93.01	2.12	6.63015e-05	0.000139313
ENSG00000163510	CWC22	16.54	35.05	2.12	0.000362338	0.000586488
ENSG00000164209	SLC25A46	15.68	33.19	2.12	3.64119e-05	8.60739e-05
ENSG00000172244	C5orf34	14.04	29.76	2.12	0.00079103	0.00116644
ENSG00000198060	40972	72.28	152.96	2.12	3.56458e-07	3.06961e-06
ENSG00000254893	AC113404.1	52.02	110.39	2.12	9.95784e-06	3.10554e-05
ENSG00000272780	RP11-822E23.8	5.1	10.8	2.12	3.31332e-05	7.96209e-05
ENSG00000011198	ABHD5	12.5	26.39	2.11	1.01744e-06	6.15216e-06
ENSG00000082996	RNF13	11.53	24.34	2.11	0.000587188	0.000895287
ENSG00000140598	EFTUD1	28.78	60.83	2.11	8.68548e-06	2.80775e-05
ENSG00000144589	STK11IP	24.3	51.29	2.11	6.71213e-05	0.00014065
ENSG00000144736	SHQ1	18.07	38.07	2.11	4.6714e-05	0.000104558
ENSG00000215861	WI2-1896O14.1	15.26	32.22	2.11	2.84612e-05	7.02328e-05
ENSG00000011405	PIK3C2A	8.02	16.84	2.1	0.00168528	0.00228911
ENSG00000078070	MCCC1	34.27	71.98	2.1	2.31935e-05	5.95348e-05
ENSG00000099992	TBC1D10A	10.82	22.67	2.1	8.97069e-05	0.000179433
ENSG00000109536	FRG1	42.34	89.12	2.1	3.14175e-05	7.62997e-05
ENSG00000152454	ZNF256	12.9	27.12	2.1	9.77812e-06	3.06612e-05
ENSG00000165891	E2F7	19.12	40.06	2.1	1.03811e-07	1.51069e-06
ENSG00000166579	NDEL1	56.18	117.77	2.1	1.06561e-07	1.52809e-06
ENSG00000170776	AKAP13	25.68	53.87	2.1	4.15925e-05	9.56554e-05
ENSG00000177000	MTHFR	13.63	28.65	2.1	1.08632e-06	6.43297e-06
ENSG00000204388	HSPA1B	50.55	106.09	2.1	1.66127e-05	4.60586e-05
ENSG00000223928	RP11-183E9.2	5.36	11.26	2.1	9.27293e-05	0.000184117
ENSG00000226342	NMD3P1	5.75	12.05	2.1	3.3529e-06	1.40486e-05
ENSG00000228612	HK2P1	7.36	15.43	2.1	1.37723e-06	7.60286e-06
ENSG00000273149	RP11-290D2.6	6.2	13.02	2.1	0.0310782	0.0343005
ENSG00000011021	CLCN6	14.47	30.19	2.09	7.17594e-08	1.23822e-06
ENSG00000041802	LSG1	113.85	238.3	2.09	1.11982e-07	1.5796e-06
ENSG00000092421	SEMA6A	20.24	42.23	2.09	4.69917e-05	0.000105026
ENSG00000108588	CCDC47	125.54	262.92	2.09	4.65566e-06	1.78438e-05
ENSG00000118680	MYL12B	569.2	1190.62	2.09	1.68856e-07	2.03264e-06
ENSG00000131100	ATP6V1E1	113.42	236.56	2.09	8.57283e-08	1.36173e-06
ENSG00000145734	BDP1	18.9	39.45	2.09	0.000220961	0.000381989
ENSG00000153922	CHD1	39.82	83.2	2.09	0.000167802	0.000302959
ENSG00000166770	ZNF667-AS1	23.24	48.67	2.09	8.82593e-06	2.83403e-05
ENSG00000168014	C2CD3	27.63	57.85	2.09	1.66259e-05	4.60707e-05
ENSG00000198393	ZNF26	8.74	18.31	2.09	0.000349163	0.000568487
ENSG00000213626	LBH	247.48	518.34	2.09	1.17299e-07	1.62226e-06
ENSG00000256222	MTRNR2L3	36.91	77.28	2.09	0.000860069	0.00125437
ENSG00000022840	RNF10	290.57	603.33	2.08	4.56142e-06	1.75897e-05
ENSG00000047578	KIAA0556	15.82	32.94	2.08	9.60154e-06	3.02545e-05
ENSG00000124766	SOX4	16.19	33.7	2.08	3.97241e-06	1.58157e-05
ENSG00000130254	SAFB2	150.4	312.29	2.08	7.41383e-06	2.49579e-05
ENSG00000137094	DNAJB5	17.41	36.23	2.08	2.22856e-06	1.04518e-05
ENSG00000137203	TFAP2A	12.38	25.74	2.08	1.86974e-05	5.05319e-05
ENSG00000151929	BAG3	62.47	129.96	2.08	3.14477e-07	2.82721e-06
ENSG00000171150	SOCS5	8.26	17.21	2.08	5.77164e-05	0.000124401
ENSG00000188215	DCUN1D3	7.6	15.82	2.08	1.13776e-05	3.42185e-05
ENSG00000232533	AC093673.5	6.28	13.04	2.08	6.65949e-05	0.00013977
ENSG00000254004	ZNF260	18.13	37.65	2.08	9.01805e-05	0.000180028
ENSG00000260490	MYL12BP1	37.02	77.14	2.08	0.000245269	0.000417266
ENSG00000003436	TFPI	25.46	52.58	2.07	0.000112122	0.000215684
ENSG00000048649	RSF1	33.33	68.95	2.07	0.000225935	0.000388834
ENSG00000114742	WDR48	8.55	17.72	2.07	2.8063e-05	6.94926e-05
ENSG00000152117	AC093838.4	12.5	25.93	2.07	8.07065e-06	2.66329e-05
ENSG00000152193	RNF219	21.09	43.66	2.07	2.24796e-05	5.81234e-05
ENSG00000168646	AXIN2	6.61	13.67	2.07	0.000372125	0.000600427
ENSG00000169246	NPIPB3	5.56	11.53	2.07	0.000116421	0.000222466
ENSG00000174365	SNHG11	17.8	36.88	2.07	2.04411e-05	5.41155e-05
ENSG00000175305	CCNE2	12.34	25.56	2.07	9.0721e-05	0.000180842
ENSG00000187498	COL4A1	36.66	75.97	2.07	1.92303e-06	9.4304e-06
ENSG00000223513	ATP6V0E1P2	53.58	110.94	2.07	0.000193071	0.00034069
ENSG00000230798	FOXD3-AS1	4.72	9.77	2.07	0.000427435	0.000676263
ENSG00000241878	PISD	50.72	105.21	2.07	0.00016562	0.000299491
ENSG00000055044	NOP58	145.42	299.35	2.06	0.000307903	0.000509313
ENSG00000101146	RAE1	78.74	161.89	2.06	3.15226e-07	2.83011e-06
ENSG00000118960	HS1BP3	13.76	28.39	2.06	4.27383e-07	3.45095e-06
ENSG00000129292	PHF20L1	39.32	80.98	2.06	5.39589e-05	0.00011743
ENSG00000132471	WBP2	57.74	118.77	2.06	1.50153e-06	8.05804e-06
ENSG00000165338	HECTD2	5.62	11.57	2.06	0.000531586	0.000818928
ENSG00000165359	DDX26B	9.98	20.51	2.06	1.90794e-05	5.13545e-05
ENSG00000185033	SEMA4B	6.44	13.25	2.06	0.00275885	0.00358834
ENSG00000186591	UBE2H	30.72	63.4	2.06	1.43961e-07	1.8212e-06
ENSG00000187801	ZFP69B	8.15	16.79	2.06	4.5302e-05	0.000102223
ENSG00000197045	GMFB	47.42	97.86	2.06	0.000223001	0.000384647
ENSG00000255717	SNHG1	481.72	992.55	2.06	1.97241e-08	6.23377e-07
ENSG00000083635	NUFIP1	9.93	20.35	2.05	5.61379e-07	4.09642e-06
ENSG00000100883	SRP54	54.57	111.86	2.05	9.38583e-07	5.83253e-06
ENSG00000110906	KCTD10	64.61	132.72	2.05	1.90027e-06	9.37597e-06
ENSG00000115194	SLC30A3	34.72	71.3	2.05	0.000228089	0.000391846
ENSG00000134294	SLC38A2	395.17	810.7	2.05	6.71127e-07	4.62003e-06
ENSG00000139218	SCAF11	80.32	164.9	2.05	7.17064e-05	0.00014856
ENSG00000146386	ABRACL	111.47	228.16	2.05	5.10385e-05	0.000112351
ENSG00000156463	SH3RF2	13.98	28.64	2.05	1.24194e-05	3.67626e-05
ENSG00000162775	RBM15	29.89	61.38	2.05	5.68418e-08	1.09123e-06
ENSG00000162852	CNST	14.83	30.43	2.05	5.13185e-07	3.87369e-06
ENSG00000176371	ZSCAN2	17.55	35.97	2.05	6.12423e-06	2.16217e-05
ENSG00000196878	LAMB3	30.99	63.52	2.05	0.00022792	0.000391736
ENSG00000228328	RP11-516A11.1	31.82	65.32	2.05	7.9936e-05	0.000162577
ENSG00000230397	SPTLC1P1	20.28	41.6	2.05	0.00855798	0.0101598
ENSG00000036549	ZZZ3	40.19	82.07	2.04	0.000134202	0.000250611
ENSG00000104218	CSPP1	9.98	20.37	2.04	1.56229e-05	4.37927e-05
ENSG00000116406	EDEM3	23.67	48.26	2.04	1.49746e-05	4.23888e-05
ENSG00000130821	SLC6A8	56.62	115.27	2.04	2.31601e-05	5.94865e-05
ENSG00000136738	STAM	27.44	55.97	2.04	9.01027e-05	0.000179951
ENSG00000136891	TEX10	54.92	112.24	2.04	8.71532e-06	2.8164e-05
ENSG00000138398	PPIG	38.27	77.89	2.04	0.000321591	0.000529764
ENSG00000157764	BRAF	16.71	34.16	2.04	8.92866e-08	1.39893e-06
ENSG00000223508	RPL23AP53	14.55	29.61	2.04	0.00108678	0.00154652
ENSG00000229320	KRT8P12	6.44	13.14	2.04	5.47802e-05	0.00011888
ENSG00000229596	MYL8P	8.57	17.49	2.04	0.0031342	0.00402081
ENSG00000261377	PDCD6IPP2	5.37	10.95	2.04	0.000995279	0.00142935
ENSG00000083817	ZNF416	7.65	15.54	2.03	9.46036e-08	1.44293e-06
ENSG00000087884	AAMDC	16.09	32.7	2.03	0.000248775	0.000422683
ENSG00000105402	NAPA	107.06	216.82	2.03	9.08525e-07	5.68029e-06
ENSG00000109046	WSB1	126.82	258.07	2.03	1.77877e-07	2.07779e-06
ENSG00000122008	POLK	7.33	14.85	2.03	0.000765724	0.00113276
ENSG00000138640	FAM13A	12.3	25	2.03	7.40101e-05	0.000152309
ENSG00000146587	RBAK	6.36	12.93	2.03	0.00012707	0.000239186
ENSG00000152219	ARL14EP	88.87	180.76	2.03	0.000168291	0.000303484
ENSG00000156345	CDK20	13.8	28.05	2.03	6.43658e-07	4.4942e-06
ENSG00000162236	STX5	22.6	45.95	2.03	9.0485e-06	2.88354e-05
ENSG00000162819	BROX	13.05	26.43	2.03	6.70457e-05	0.000140556
ENSG00000165732	DDX21	147.27	298.85	2.03	8.2298e-05	0.000167011
ENSG00000174106	LEMD3	16.5	33.42	2.03	2.1098e-06	1.0033e-05
ENSG00000180917	CMTR2	11.76	23.9	2.03	4.03828e-05	9.34811e-05
ENSG00000196954	CASP4	95.57	194.04	2.03	4.26906e-08	9.28142e-07
ENSG00000214517	PPME1	120.32	244.81	2.03	1.7923e-08	6.01538e-07
ENSG00000237298	TTN-AS1	7.46	15.13	2.03	8.90351e-05	0.000178478
ENSG00000256525	POLG2	21.68	44.09	2.03	2.72082e-06	1.20653e-05
ENSG00000003509	NDUFAF7	21.55	43.55	2.02	8.97889e-05	0.00017948
ENSG00000004766	CCDC132	7.7	15.59	2.02	0.00143115	0.00197477
ENSG00000069869	NEDD4	8.6	17.35	2.02	0.000774164	0.00114414
ENSG00000075945	KIFAP3	12.97	26.18	2.02	4.06942e-06	1.60974e-05
ENSG00000100221	JOSD1	62.52	126.46	2.02	9.42605e-05	0.000186433
ENSG00000101577	LPIN2	15.73	31.8	2.02	1.94187e-07	2.1919e-06
ENSG00000106404	CLDN15	13.01	26.24	2.02	8.31569e-05	0.000168531
ENSG00000113140	SPARC	179.25	362.49	2.02	6.67484e-07	4.59839e-06
ENSG00000116761	CTH	22.66	45.79	2.02	3.07677e-06	1.31676e-05
ENSG00000119541	VPS4B	75.35	152.02	2.02	0.00015	0.000275469
ENSG00000135766	EGLN1	30.09	60.78	2.02	3.3704e-05	8.07081e-05
ENSG00000141551	CSNK1D	138.56	279.34	2.02	2.03307e-06	9.80515e-06
ENSG00000155621	C9orf85	8.72	17.64	2.02	0.000285583	0.000477199
ENSG00000163346	PBXIP1	9.68	19.51	2.02	1.23869e-06	7.03907e-06
ENSG00000163743	RCHY1	32.02	64.79	2.02	4.29659e-05	9.79636e-05
ENSG00000164180	TMEM161B	10.91	22.03	2.02	4.54465e-06	1.75471e-05
ENSG00000180573	HIST1H2AC	25.94	52.42	2.02	3.38443e-05	8.09746e-05
ENSG00000213085	CFAP45	5.37	10.87	2.02	0.000430473	0.000680176
ENSG00000224043	CCNT2-AS1	5.07	10.22	2.02	4.05373e-05	9.37679e-05
ENSG00000251474	RPL32P3	13.47	27.19	2.02	3.01225e-05	7.3582e-05
ENSG00000101109	STK4	24.08	48.41	2.01	3.73471e-07	3.1745e-06
ENSG00000104899	AMH	5.69	11.42	2.01	0.0051048	0.00628583
ENSG00000108061	SHOC2	28.56	57.5	2.01	0.00030757	0.000508945
ENSG00000111615	KRR1	57.59	115.52	2.01	0.000260445	0.000440073
ENSG00000121417	ZNF211	8.7	17.47	2.01	4.9018e-05	0.000108745
ENSG00000125148	MT2A	371.27	746.61	2.01	4.90842e-05	0.00010883
ENSG00000126012	KDM5C	148.06	298.16	2.01	1.37149e-06	7.58485e-06
ENSG00000139112	GABARAPL1	104.49	210.24	2.01	1.38838e-05	3.99653e-05
ENSG00000148481	FAM188A	12.38	24.84	2.01	0.00225089	0.00298034
ENSG00000156958	GALK2	16.42	32.98	2.01	1.46607e-05	4.17133e-05
ENSG00000157800	SLC37A3	31.36	63.03	2.01	2.65735e-06	1.18467e-05
ENSG00000160131	VMA21	28.4	57.22	2.01	6.24206e-07	4.39158e-06
ENSG00000163728	TTC14	13.82	27.83	2.01	0.000184163	0.000327421
ENSG00000166821	PEX11A	10.81	21.74	2.01	5.72032e-07	4.14904e-06
ENSG00000196437	ZNF569	5.33	10.73	2.01	0.00262494	0.00342969
ENSG00000226608	FTLP3	905.13	1820.08	2.01	1.62186e-08	5.75222e-07
ENSG00000229927	RHEBP1	6.65	13.38	2.01	0.00143153	0.00197477
ENSG00000101413	RPRD1B	32.14	64.4	2	2.82902e-07	2.70182e-06
ENSG00000115170	ACVR1	14.11	28.29	2	9.29413e-08	1.43831e-06
ENSG00000116044	NFE2L2	90.61	181.25	2	6.39442e-05	0.000135287
ENSG00000119446	RBM18	39.76	79.7	2	1.99729e-05	5.31668e-05
ENSG00000139722	VPS37B	32.42	64.74	2	8.57546e-06	2.7849e-05
ENSG00000146376	ARHGAP18	7.62	15.27	2	0.000754744	0.00111868
ENSG00000149591	TAGLN	15.69	31.4	2	0.000139603	0.000259117
ENSG00000151657	KIN	18.49	36.94	2	0.000457616	0.000718208
ENSG00000170881	RNF139	31.52	62.91	2	5.33887e-05	0.000116437
ENSG00000173890	GPR160	8.22	16.41	2	0.0068639	0.00827573
ENSG00000185246	PRPF39	31.3	62.61	2	4.14742e-05	9.5455e-05
ENSG00000198551	ZNF627	10.25	20.53	2	5.53875e-05	0.000119971
ENSG00000075188	NUP37	68.72	34.33	-2	2.30927e-07	2.4162e-06
ENSG00000099949	LZTR1	47.39	23.74	-2	0.000128406	0.000241157
ENSG00000105438	KDELR1	314.58	157.1	-2	4.92652e-06	1.85466e-05
ENSG00000107798	LIPA	52.99	26.48	-2	3.55932e-07	3.06961e-06
ENSG00000110011	DNAJC4	15.58	7.8	-2	0.00971862	0.0114446
ENSG00000110871	COQ5	52.33	26.15	-2	7.69558e-06	2.56426e-05
ENSG00000112659	CUL9	13.05	6.54	-2	0.00201862	0.002698
ENSG00000113504	SLC12A7	43.83	21.87	-2	4.27369e-05	9.76952e-05
ENSG00000124787	RPP40	45.34	22.72	-2	2.85383e-05	7.03475e-05
ENSG00000125459	MSTO1	33.03	16.49	-2	1.99095e-05	5.30286e-05
ENSG00000130813	C19orf66	11.11	5.56	-2	0.000134235	0.000250621
ENSG00000136104	RNASEH2B	73.36	36.73	-2	0.000277999	0.000465881
ENSG00000139437	TCHP	30.46	15.2	-2	1.91628e-05	5.15022e-05
ENSG00000163633	C4orf36	10.38	5.19	-2	0.000546581	0.000839169
ENSG00000177731	FLII	165.01	82.31	-2	3.96945e-06	1.58157e-05
ENSG00000196810	CTBP1-AS2	12.73	6.36	-2	0.00048859	0.000761363
ENSG00000213005	PTTG3P	15.54	7.77	-2	0.000155608	0.0002838
ENSG00000213123	TCTEX1D2	41.52	20.79	-2	2.12299e-05	5.57209e-05
ENSG00000215270	LA16c-60H5.7	28.29	14.11	-2	7.45041e-06	2.50444e-05
ENSG00000225093	RPL3P7	67.56	33.79	-2	0.000123126	0.000232762
ENSG00000232460	BMPR1APS2	14.23	7.13	-2	3.4925e-05	8.29988e-05
ENSG00000233247	GS1-257G1.1	41.55	20.74	-2	3.19338e-05	7.72883e-05
ENSG00000236618	PITPNA-AS1	17.7	8.83	-2	1.04339e-05	3.20763e-05
ENSG00000280798	LINC00294	12.55	6.29	-2	1.32206e-06	7.38251e-06
ENSG00000060762	MPC1	71.07	35.43	-2.01	1.22345e-05	3.62765e-05
ENSG00000076003	MCM6	163.8	81.41	-2.01	5.22315e-07	3.90741e-06
ENSG00000100804	PSMB5	1060.13	528.05	-2.01	2.31478e-07	2.41921e-06
ENSG00000104129	DNAJC17	39.59	19.73	-2.01	5.9537e-05	0.000127548
ENSG00000105613	MAST1	18.67	9.31	-2.01	0.000115596	0.000221211
ENSG00000125445	MRPS7	174.05	86.73	-2.01	3.75097e-07	3.18538e-06
ENSG00000130881	LRP3	41.83	20.85	-2.01	0.000374618	0.000603814
ENSG00000148704	VAX1	50.77	25.32	-2.01	3.79297e-07	3.19743e-06
ENSG00000149136	SSRP1	483.8	240.35	-2.01	1.11304e-08	4.70188e-07
ENSG00000155463	OXA1L	108.74	54.07	-2.01	9.00133e-07	5.65473e-06
ENSG00000161981	SNRNP25	61.74	30.75	-2.01	2.73626e-07	2.64835e-06
ENSG00000164405	UQCRQ	576.47	286.42	-2.01	1.92656e-05	5.16578e-05
ENSG00000168159	RNF187	122.34	60.96	-2.01	5.13543e-07	3.87369e-06
ENSG00000175274	TP53I11	67.13	33.33	-2.01	0.000138422	0.000257249
ENSG00000180628	PCGF5	14.64	7.3	-2.01	4.52653e-05	0.000102189
ENSG00000224940	PRRT4	68.19	33.87	-2.01	6.12432e-05	0.000130594
ENSG00000230667	SETSIP	10.15	5.04	-2.01	0.000138429	0.000257249
ENSG00000240342	RPS2P5	1178.7	586.04	-2.01	3.00836e-07	2.76127e-06
ENSG00000260012	RP11-329J18.4	10.52	5.24	-2.01	0.0018165	0.0024489
ENSG00000269609	RPARP-AS1	18.83	9.35	-2.01	4.82638e-06	1.82668e-05
ENSG00000039650	PNKP	50.23	24.9	-2.02	2.84468e-05	7.02328e-05
ENSG00000079101	CLUL1	57.49	28.52	-2.02	0.000725461	0.00107945
ENSG00000086504	MRPL28	265.26	131.52	-2.02	3.47416e-06	1.44448e-05
ENSG00000101439	CST3	86.74	42.86	-2.02	5.89646e-05	0.000126557
ENSG00000102572	STK24	96.88	47.96	-2.02	7.68373e-06	2.56134e-05
ENSG00000104679	R3HCC1	59.72	29.5	-2.02	8.98172e-06	2.86922e-05
ENSG00000107185	RGP1	13.75	6.82	-2.02	9.46053e-08	1.44293e-06
ENSG00000107404	DVL1	61.23	30.37	-2.02	0.00253954	0.00332993
ENSG00000110090	CPT1A	16.71	8.26	-2.02	4.98184e-06	1.8686e-05
ENSG00000111445	RFC5	73.08	36.18	-2.02	3.23612e-07	2.87489e-06
ENSG00000123353	ORMDL2	33.47	16.53	-2.02	6.13707e-06	2.16587e-05
ENSG00000126091	ST3GAL3	14.5	7.19	-2.02	4.11554e-06	1.62449e-05
ENSG00000135454	B4GALNT1	37.29	18.46	-2.02	7.78224e-06	2.58761e-05
ENSG00000136856	SLC2A8	10	4.96	-2.02	0.000833256	0.00122107
ENSG00000137038	TMEM261	132.95	65.91	-2.02	6.30412e-07	4.4124e-06
ENSG00000141698	NT5C3B	75.63	37.48	-2.02	1.34397e-07	1.75576e-06
ENSG00000142684	ZNF593	25.98	12.89	-2.02	2.45848e-05	6.22888e-05
ENSG00000143643	TTC13	49.54	24.58	-2.02	5.68347e-08	1.09123e-06
ENSG00000159259	CHAF1B	45.87	22.72	-2.02	3.70445e-06	1.50499e-05
ENSG00000160932	LY6E	337.51	167.34	-2.02	8.9205e-05	0.00017874
ENSG00000172500	FIBP	120.03	59.46	-2.02	8.2045e-06	2.69681e-05
ENSG00000173402	DAG1	29.93	14.84	-2.02	2.22095e-06	1.04277e-05
ENSG00000180900	SCRIB	166.39	82.32	-2.02	0.000255805	0.000433347
ENSG00000182963	GJC1	22.67	11.25	-2.02	7.11647e-05	0.000147576
ENSG00000205579	DYNLL1P1	17.82	8.81	-2.02	0.02989	0.0330526
ENSG00000232992	AHCYP4	11.63	5.76	-2.02	0.000347659	0.000566417
ENSG00000235508	RPS2P7	67.2	33.34	-2.02	0.0019201	0.00257573
ENSG00000236680	RP11-296P7.4	106.18	52.52	-2.02	3.47386e-05	8.26626e-05
ENSG00000258153	HSPE1P4	36.08	17.85	-2.02	0.000645793	0.000973347
ENSG00000261679	ATP5HP1	13.04	6.47	-2.02	0.00266778	0.00348171
ENSG00000066735	KIF26A	12.52	6.18	-2.03	0.000745596	0.00110583
ENSG00000067829	IDH3G	61.66	30.33	-2.03	2.02291e-07	2.23977e-06
ENSG00000070413	DGCR2	57.8	28.51	-2.03	1.23178e-06	7.0321e-06
ENSG00000091129	NRCAM	12.06	5.94	-2.03	7.17319e-05	0.00014856
ENSG00000104805	NUCB1	101.17	49.87	-2.03	7.51162e-08	1.27593e-06
ENSG00000107223	EDF1	492.44	242.39	-2.03	2.86445e-07	2.71363e-06
ENSG00000122966	CIT	26.39	13.02	-2.03	0.000197251	0.0003472
ENSG00000132522	GPS2	99.51	48.92	-2.03	2.33258e-07	2.42953e-06
ENSG00000138030	KHK	44.95	22.18	-2.03	3.7909e-07	3.19743e-06
ENSG00000143179	UCK2	121.73	59.91	-2.03	4.48025e-07	3.56752e-06
ENSG00000145494	NDUFS6	139.4	68.56	-2.03	4.52049e-05	0.0001021
ENSG00000177542	SLC25A22	32.46	16.01	-2.03	0.000168099	0.000303198
ENSG00000178802	MPI	58.78	28.94	-2.03	3.17431e-07	2.84302e-06
ENSG00000187840	EIF4EBP1	435.15	214.81	-2.03	5.90688e-08	1.10868e-06
ENSG00000196704	AMZ2	90.81	44.71	-2.03	0.000153441	0.000280445
ENSG00000213222	AC093724.2	54.87	26.98	-2.03	2.51543e-06	1.13962e-05
ENSG00000269837	IPO5P1	25.78	12.68	-2.03	0.00211397	0.00281599
ENSG00000278540	ACACA	54.35	26.77	-2.03	5.63633e-05	0.000121884
ENSG00000014257	ACPP	12.36	6.06	-2.04	5.30605e-06	1.95747e-05
ENSG00000100395	L3MBTL2	37.4	18.31	-2.04	2.28574e-07	2.39977e-06
ENSG00000101290	CDS2	50.54	24.83	-2.04	2.77132e-07	2.67168e-06
ENSG00000105767	CADM4	44.45	21.75	-2.04	0.000240562	0.000409865
ENSG00000106571	GLI3	16.03	7.86	-2.04	0.000267509	0.000450601
ENSG00000112208	BAG2	19.32	9.47	-2.04	3.14615e-05	7.63661e-05
ENSG00000116649	SRM	303.05	148.43	-2.04	1.81595e-05	4.93538e-05
ENSG00000120802	TMPO	238.22	116.61	-2.04	3.29477e-06	1.38635e-05
ENSG00000131669	NINJ1	23.63	11.6	-2.04	1.1563e-05	3.4674e-05
ENSG00000133275	CSNK1G2	123.59	60.45	-2.04	0.000664969	0.0009993
ENSG00000140988	RPS2	3686.9	1806.03	-2.04	7.47609e-08	1.27565e-06
ENSG00000141556	TBCD	66.1	32.46	-2.04	2.86543e-06	1.25313e-05
ENSG00000141570	CBX8	27.15	13.29	-2.04	0.00207499	0.00276695
ENSG00000149679	CABLES2	23.7	11.59	-2.04	5.16291e-05	0.000113426
ENSG00000156171	DRAM2	41.99	20.56	-2.04	2.04939e-06	9.84242e-06
ENSG00000164889	SLC4A2	212.17	104.06	-2.04	0.000217831	0.000377845
ENSG00000164896	FASTK	81.62	40.1	-2.04	2.44701e-05	6.21002e-05
ENSG00000167508	MVD	120.16	58.78	-2.04	2.30952e-05	5.93481e-05
ENSG00000174307	PHLDA3	49.15	24.08	-2.04	0.0012618	0.00176365
ENSG00000229359	PIN1P1	16.02	7.87	-2.04	0.000180931	0.000322486
ENSG00000234648	AL162151.3	183.24	89.75	-2.04	0.00547191	0.00671361
ENSG00000059573	ALDH18A1	126.32	61.5	-2.05	2.43474e-07	2.48372e-06
ENSG00000072210	ALDH3A2	96.56	47.11	-2.05	1.13631e-05	3.42083e-05
ENSG00000079999	KEAP1	168.56	82.05	-2.05	1.96132e-06	9.59329e-06
ENSG00000095906	NUBP2	86.66	42.36	-2.05	0.000725792	0.00107959
ENSG00000105552	BCAT2	58.92	28.8	-2.05	4.74658e-06	1.80484e-05
ENSG00000109971	HSPA8	5613.25	2740.24	-2.05	2.7188e-08	7.46411e-07
ENSG00000126778	SIX1	29.42	14.35	-2.05	1.74221e-05	4.77161e-05
ENSG00000127191	TRAF2	42.75	20.85	-2.05	1.27126e-05	3.74138e-05
ENSG00000127586	CHTF18	37.67	18.35	-2.05	0.00136277	0.00189012
ENSG00000146540	C7orf50	153.91	75.07	-2.05	0.000628419	0.000950431
ENSG00000156990	RPUSD3	56.66	27.64	-2.05	0.000176168	0.000314911
ENSG00000164077	MON1A	20.17	9.83	-2.05	0.000694753	0.00103947
ENSG00000169100	SLC25A6	608.71	296.69	-2.05	0.000149529	0.000274769
ENSG00000171813	PWWP2B	16.88	8.24	-2.05	0.00202593	0.00270682
ENSG00000213707	HMGB1P10	52.53	25.65	-2.05	3.29056e-05	7.9244e-05
ENSG00000239900	ADSL	186.53	91.11	-2.05	2.43862e-07	2.48372e-06
ENSG00000267059	AC005943.2	37.32	18.17	-2.05	0.00956966	0.0112764
ENSG00000269242	CTD-2192J16.22	32.42	15.82	-2.05	0.00132472	0.00184179
ENSG00000277161	PIGW	11.8	5.77	-2.05	1.68754e-05	4.66215e-05
ENSG00000037757	MRI1	69.48	33.76	-2.06	1.32196e-05	3.85358e-05
ENSG00000079462	PAFAH1B3	206.52	100.15	-2.06	2.2988e-07	2.40798e-06
ENSG00000099797	TECR	110.47	53.56	-2.06	2.20444e-06	1.03758e-05
ENSG00000100364	KIAA0930	93.87	45.55	-2.06	0.000322256	0.000530536
ENSG00000100605	ITPK1	62.59	30.34	-2.06	1.57202e-07	1.94326e-06
ENSG00000104884	ERCC2	47.62	23.11	-2.06	9.20281e-05	0.00018312
ENSG00000106003	LFNG	10.9	5.29	-2.06	0.000115297	0.000220841
ENSG00000116005	PCYOX1	28.69	13.93	-2.06	0.00017319	0.000310554
ENSG00000120256	LRP11	48.13	23.41	-2.06	2.11928e-05	5.56728e-05
ENSG00000130770	ATPIF1	167.2	81.2	-2.06	1.14594e-06	6.6831e-06
ENSG00000143553	SNAPIN	86.76	42.04	-2.06	1.41826e-07	1.81118e-06
ENSG00000144381	HSPD1	1113.88	541.37	-2.06	6.04076e-06	2.14009e-05
ENSG00000167617	CDC42EP5	282.51	137.31	-2.06	0.00018197	0.00032396
ENSG00000172113	NME6	13.05	6.35	-2.06	6.7585e-05	0.000141429
ENSG00000177674	AGTRAP	23.2	11.27	-2.06	6.31871e-06	2.20539e-05
ENSG00000204822	MRPL53	129.59	63.05	-2.06	0.0001585	0.000288473
ENSG00000213920	MDP1	27.25	13.2	-2.06	0.000112207	0.000215802
ENSG00000214756	METTL12	29.65	14.41	-2.06	1.908e-05	5.13545e-05
ENSG00000276043	UHRF1	78.16	37.99	-2.06	3.20502e-05	7.75291e-05
ENSG00000065268	WDR18	124.08	59.84	-2.07	0.000707684	0.00105573
ENSG00000078596	ITM2A	1416.77	685.66	-2.07	3.76059e-06	1.52161e-05
ENSG00000096070	BRPF3	32.39	15.67	-2.07	2.86178e-05	7.04869e-05
ENSG00000101442	ACTR5	9.73	4.71	-2.07	2.00582e-06	9.71811e-06
ENSG00000111237	VPS29	297.98	144.01	-2.07	4.99971e-07	3.81016e-06
ENSG00000115694	STK25	323.74	156.39	-2.07	7.5586e-07	5.01471e-06
ENSG00000119638	NEK9	88.19	42.58	-2.07	2.90536e-07	2.74057e-06
ENSG00000127445	PIN1	154.79	74.78	-2.07	0.000183283	0.000325982
ENSG00000128694	OSGEPL1	13.98	6.74	-2.07	1.66281e-06	8.61505e-06
ENSG00000142089	IFITM3	151.61	73.29	-2.07	4.18684e-05	9.61217e-05
ENSG00000151692	RNF144A	12.05	5.83	-2.07	5.55438e-08	1.08135e-06
ENSG00000170584	NUDCD2	70.12	33.91	-2.07	1.09637e-05	3.33002e-05
ENSG00000170892	TSEN34	73.68	35.58	-2.07	4.58777e-06	1.76507e-05
ENSG00000196497	IPO4	107.86	52.04	-2.07	1.07808e-06	6.42163e-06
ENSG00000198134	RP11-267J23.4	45.86	22.14	-2.07	0.00627762	0.00761478
ENSG00000204439	C6orf47	23.43	11.3	-2.07	9.58848e-07	5.90658e-06
ENSG00000214998	CCNB2P1	15.12	7.31	-2.07	1.72965e-06	8.82772e-06
ENSG00000224172	RP11-416N13.1	9.88	4.78	-2.07	0.000117756	0.000224689
ENSG00000250254	PTTG2	21.01	10.14	-2.07	7.8596e-05	0.000160383
ENSG00000099910	KLHL22	40.1	19.25	-2.08	7.36449e-06	2.48737e-05
ENSG00000101849	TBL1X	24.94	11.97	-2.08	3.04591e-06	1.30839e-05
ENSG00000108679	LGALS3BP	395.85	190.47	-2.08	3.96912e-05	9.21353e-05
ENSG00000134247	PTGFRN	30.97	14.9	-2.08	0.000289847	0.000483359
ENSG00000139405	RITA1	38.56	18.53	-2.08	2.54405e-06	1.14923e-05
ENSG00000156564	LRFN2	21.16	10.18	-2.08	2.43294e-05	6.1815e-05
ENSG00000157895	C12orf43	35.6	17.12	-2.08	1.2104e-07	1.64821e-06
ENSG00000161542	PRPSAP1	82.67	39.79	-2.08	4.4073e-06	1.71319e-05
ENSG00000163006	CCDC138	17.24	8.3	-2.08	0.000907726	0.00131657
ENSG00000164808	SPIDR	37.28	17.89	-2.08	3.70328e-05	8.7331e-05
ENSG00000168077	SCARA3	10.87	5.23	-2.08	7.60276e-06	2.54079e-05
ENSG00000170315	UBB	2986.85	1432.74	-2.08	1.03267e-07	1.50993e-06
ENSG00000196183	RPS2P4	12.55	6.03	-2.08	0.00930784	0.0109845
ENSG00000100297	MCM5	315.29	150.6	-2.09	6.72202e-07	4.62233e-06
ENSG00000100442	FKBP3	197.78	94.77	-2.09	5.08613e-06	1.89611e-05
ENSG00000103495	MAZ	571.2	273.28	-2.09	2.11837e-07	2.29207e-06
ENSG00000104147	OIP5	40.9	19.6	-2.09	8.16586e-07	5.30752e-06
ENSG00000141258	SGSM2	52.19	25	-2.09	7.50641e-06	2.51958e-05
ENSG00000144785	RP11-977G19.10	103.83	49.67	-2.09	0.00013767	0.000256194
ENSG00000152240	HAUS1	58.43	27.99	-2.09	0.000136965	0.000255103
ENSG00000156521	TYSND1	44.9	21.45	-2.09	4.77642e-06	1.81e-05
ENSG00000159593	NAE1	148.55	71.07	-2.09	1.36837e-05	3.9523e-05
ENSG00000169599	NFU1	70.45	33.77	-2.09	3.25628e-05	7.85624e-05
ENSG00000179967	PPP1R14BP3	292.33	139.77	-2.09	8.82101e-06	2.83395e-05
ENSG00000189306	RRP7A	118.68	56.85	-2.09	1.82671e-07	2.11058e-06
ENSG00000197283	SYNGAP1	17.53	8.37	-2.09	2.21339e-09	1.92892e-07
ENSG00000213300	HNRNPA3P6	421.35	201.79	-2.09	6.92893e-06	2.37052e-05
ENSG00000213959	RP5-1100H13.3	21.67	10.37	-2.09	0.00133967	0.00186145
ENSG00000214026	MRPL23	41.96	20.04	-2.09	8.29183e-05	0.000168122
ENSG00000257727	CNPY2	272.62	130.56	-2.09	1.09306e-06	6.45658e-06
ENSG00000012232	EXTL3	19.62	9.35	-2.1	6.98048e-05	0.000145248
ENSG00000013583	HEBP1	28.39	13.54	-2.1	1.91428e-06	9.41475e-06
ENSG00000073060	SCARB1	113.09	53.86	-2.1	9.69842e-05	0.00019104
ENSG00000085998	POMGNT1	56.68	26.98	-2.1	5.89228e-06	2.10515e-05
ENSG00000105854	PON2	51.46	24.45	-2.1	1.57789e-05	4.41493e-05
ENSG00000107816	LZTS2	53.05	25.25	-2.1	0.000168038	0.000303198
ENSG00000132781	MUTYH	21.87	10.4	-2.1	0.000206291	0.000360627
ENSG00000137720	C11orf1	15.71	7.48	-2.1	1.3359e-05	3.88316e-05
ENSG00000145912	NHP2	316.97	151.15	-2.1	2.44412e-05	6.20612e-05
ENSG00000164050	PLXNB1	9.69	4.62	-2.1	0.000373923	0.000602799
ENSG00000167291	TBC1D16	55.53	26.43	-2.1	1.11275e-05	3.36958e-05
ENSG00000172590	MRPL52	227.24	108.12	-2.1	6.48851e-05	0.000136806
ENSG00000174306	ZHX3	9.66	4.61	-2.1	4.28247e-05	9.78219e-05
ENSG00000213730	POLD2P1	22.81	10.88	-2.1	0.000284948	0.000476311
ENSG00000229091	HSPA8P8	58.77	28.04	-2.1	1.16626e-05	3.49044e-05
ENSG00000234176	HSPA8P1	49.38	23.47	-2.1	0.000145498	0.0002683
ENSG00000240184	PCDHGC3	82.93	39.4	-2.1	7.80352e-08	1.28849e-06
ENSG00000243678	NME1-NME2	823.22	392.74	-2.1	8.01944e-07	5.22713e-06
ENSG00000267736	HMGB2P1	26.52	12.62	-2.1	1.26717e-05	3.73053e-05
ENSG00000027847	B4GALT7	12.55	5.95	-2.11	0.000174332	0.000312236
ENSG00000050820	BCAR1	47.83	22.69	-2.11	0.000282585	0.000472878
ENSG00000105677	TMEM147	194.22	92.26	-2.11	7.19098e-06	2.44358e-05
ENSG00000105988	NHP2P1	104.08	49.4	-2.11	8.24728e-06	2.70604e-05
ENSG00000107020	PLGRKT	47.35	22.48	-2.11	6.96664e-07	4.75313e-06
ENSG00000109685	WHSC1	141.75	67.24	-2.11	4.11842e-08	9.10317e-07
ENSG00000111642	CHD4	372.02	176.65	-2.11	2.90786e-06	1.26627e-05
ENSG00000126457	PRMT1	535.1	253.91	-2.11	1.73904e-07	2.06641e-06
ENSG00000141858	SAMD1	87.53	41.54	-2.11	5.80478e-05	0.000124969
ENSG00000148337	CIZ1	162.46	76.95	-2.11	2.62471e-07	2.59519e-06
ENSG00000188559	RALGAPA2	32.34	15.32	-2.11	6.89755e-05	0.000143815
ENSG00000197785	ATAD3A	51.46	24.34	-2.11	4.56782e-05	0.00010284
ENSG00000197965	MPZL1	114.59	54.24	-2.11	1.95993e-07	2.20091e-06
ENSG00000214820	MPRIPP1	31.48	14.95	-2.11	3.2375e-06	1.36772e-05
ENSG00000063854	HAGH	24.33	11.47	-2.12	0.000181549	0.000323335
ENSG00000100034	PPM1F	105.94	49.95	-2.12	0.00208045	0.00277343
ENSG00000100105	PATZ1	59.34	27.99	-2.12	9.99771e-07	6.07955e-06
ENSG00000106066	CPVL	145.3	68.63	-2.12	7.18329e-06	2.44232e-05
ENSG00000108961	RANGRF	41.95	19.83	-2.12	3.35423e-07	2.93889e-06
ENSG00000131462	TUBG1	65.83	30.99	-2.12	2.82859e-08	7.55994e-07
ENSG00000142409	ZNF787	31.97	15.06	-2.12	0.000634556	0.000958136
ENSG00000144355	DLX1	14.36	6.78	-2.12	2.30087e-06	1.0667e-05
ENSG00000164611	PTTG1	235.31	110.82	-2.12	1.19253e-06	6.87199e-06
ENSG00000168286	THAP11	72.22	34.08	-2.12	1.71511e-06	8.79256e-06
ENSG00000168904	LRRC28	33.51	15.78	-2.12	5.55491e-07	4.07405e-06
ENSG00000172269	DPAGT1	101.67	48.03	-2.12	7.65569e-06	2.55569e-05
ENSG00000175279	APITD1	49.11	23.2	-2.12	1.03136e-06	6.21586e-06
ENSG00000182704	TSKU	17.51	8.25	-2.12	2.77516e-05	6.88699e-05
ENSG00000226752	PSMD5-AS1	20.28	9.55	-2.12	1.01131e-05	3.14287e-05
ENSG00000231468	PRDX3P2	21.31	10.05	-2.12	5.9952e-05	0.000128287
ENSG00000232499	RP11-512F24.1	47.75	22.52	-2.12	8.87657e-07	5.60699e-06
ENSG00000266402	SNHG25	13.67	6.46	-2.12	0.0143199	0.0164317
ENSG00000072778	ACADVL	335.1	157.42	-2.13	1.88809e-05	5.09381e-05
ENSG00000102901	CENPT	59.5	27.99	-2.13	1.78278e-05	4.86245e-05
ENSG00000105364	MRPL4	127.23	59.61	-2.13	1.09455e-05	3.3267e-05
ENSG00000145945	FAM50B	15.38	7.23	-2.13	5.67228e-05	0.000122518
ENSG00000148803	FUOM	17.86	8.37	-2.13	0.00236668	0.00312063
ENSG00000170144	HNRNPA3	230.26	108.21	-2.13	1.20074e-06	6.89772e-06
ENSG00000173715	C11orf80	15.36	7.2	-2.13	2.50967e-05	6.34488e-05
ENSG00000177045	SIX5	23.73	11.12	-2.13	3.27366e-06	1.37856e-05
ENSG00000197562	RAB40C	16.04	7.54	-2.13	2.77773e-05	6.89149e-05
ENSG00000231831	MTHFD1P1	30.26	14.21	-2.13	1.20081e-05	3.57521e-05
ENSG00000256756	TIMM17BP1	27.14	12.77	-2.13	0.000350634	0.000570152
ENSG00000259079	RP1-261D10.1	36.33	17.08	-2.13	9.04099e-06	2.88311e-05
ENSG00000259790	ANP32BP1	44.24	20.73	-2.13	1.2751e-05	3.75028e-05
ENSG00000271361	HTATSF1P2	29.89	14.01	-2.13	9.95599e-05	0.000195235
ENSG00000104960	PTOV1	232.87	108.92	-2.14	2.47337e-06	1.12612e-05
ENSG00000105755	ETHE1	11.67	5.45	-2.14	5.87107e-05	0.000126159
ENSG00000110536	PTPMT1	64.9	30.32	-2.14	1.64494e-08	5.75222e-07
ENSG00000114631	PODXL2	26.52	12.38	-2.14	8.67449e-06	2.80596e-05
ENSG00000116199	FAM20B	30.32	14.16	-2.14	7.69808e-06	2.56426e-05
ENSG00000138587	MNS1	12.8	5.99	-2.14	0.000358874	0.0005817
ENSG00000164129	NPY5R	11.16	5.21	-2.14	7.78e-05	0.000158971
ENSG00000168395	ING5	41.95	19.61	-2.14	2.91841e-07	2.75006e-06
ENSG00000213337	ANKRD39	33.2	15.49	-2.14	3.39938e-05	8.12477e-05
ENSG00000214391	TUBAP2	338.05	157.98	-2.14	3.11998e-05	7.58309e-05
ENSG00000236496	GPS2P1	19.01	8.87	-2.14	0.000175759	0.00031454
ENSG00000256338	RPL41P2	63.23	29.58	-2.14	0.00865804	0.0102733
ENSG00000260240	APOOP5	20.67	9.64	-2.14	0.00018275	0.000325286
ENSG00000261373	VPS9D1-AS1	30.88	14.41	-2.14	0.000254918	0.000431923
ENSG00000072571	HMMR	29.64	13.78	-2.15	0.000606192	0.000920752
ENSG00000106133	NSUN5P2	10.7	4.98	-2.15	3.95295e-05	9.17906e-05
ENSG00000106638	TBL2	55.99	26.04	-2.15	1.90384e-05	5.12726e-05
ENSG00000107281	NPDC1	97.06	45.22	-2.15	0.00201888	0.002698
ENSG00000119912	IDE	66.34	30.81	-2.15	6.64751e-05	0.000139569
ENSG00000136938	ANP32B	456.1	211.98	-2.15	1.66426e-07	2.01969e-06
ENSG00000143499	SMYD2	25.13	11.69	-2.15	3.87919e-05	9.03553e-05
ENSG00000149257	SERPINH1	278.88	129.97	-2.15	1.80827e-06	9.08285e-06
ENSG00000154548	SRSF12	15.07	7.01	-2.15	0.000138702	0.000257705
ENSG00000189343	RPS2P46	345.13	160.77	-2.15	5.42434e-06	1.98155e-05
ENSG00000196139	AKR1C3	676.24	313.91	-2.15	1.67897e-06	8.66869e-06
ENSG00000214827	MTCP1	23.61	10.98	-2.15	6.85488e-05	0.000143185
ENSG00000215256	DHRS4-AS1	14.05	6.55	-2.15	0.000428907	0.000678242
ENSG00000228415	PTMAP1	17.98	8.38	-2.15	0.00841508	0.0100039
ENSG00000070610	GBA2	57.55	26.7	-2.16	4.06188e-06	1.60745e-05
ENSG00000101746	NOL4	22.51	10.44	-2.16	9.0077e-05	0.000179939
ENSG00000103335	PIEZO1	111.35	51.6	-2.16	0.00109463	0.001556
ENSG00000120798	NR2C1	38.55	17.82	-2.16	1.33557e-05	3.88316e-05
ENSG00000130305	NSUN5	21.98	10.16	-2.16	7.46381e-05	0.000153486
ENSG00000132589	FLOT2	66.9	30.92	-2.16	1.96769e-06	9.59536e-06
ENSG00000134590	FAM127A	60.27	27.96	-2.16	4.83683e-08	1.00643e-06
ENSG00000135945	REV1	25.36	11.76	-2.16	0.000367757	0.000594233
ENSG00000142686	C1orf216	31.21	14.44	-2.16	1.53982e-06	8.18123e-06
ENSG00000168887	C2orf68	38.2	17.67	-2.16	3.63801e-06	1.49236e-05
ENSG00000176108	CHMP6	12.93	6	-2.16	1.93629e-05	5.18279e-05
ENSG00000186260	MKL2	11.72	5.42	-2.16	1.79183e-06	9.02489e-06
ENSG00000205560	CPT1B	16.44	7.6	-2.16	4.2525e-05	9.73008e-05
ENSG00000206228	HNRNPA1P4	22.69	10.52	-2.16	5.91847e-05	0.00012697
ENSG00000217555	CKLF	41	18.95	-2.16	8.77803e-05	0.000176347
ENSG00000235043	TECRP1	192.79	89.18	-2.16	5.00037e-06	1.87249e-05
ENSG00000052850	ALX4	102.99	47.56	-2.17	6.82231e-09	3.62293e-07
ENSG00000083444	PLOD1	81.8	37.73	-2.17	1.88368e-07	2.15841e-06
ENSG00000101220	C20orf27	125.45	57.77	-2.17	2.98571e-06	1.28918e-05
ENSG00000108960	MMD	25.13	11.56	-2.17	7.8002e-07	5.12417e-06
ENSG00000115073	ACTR1B	38.25	17.64	-2.17	1.49154e-05	4.22993e-05
ENSG00000120509	PDZD11	70.52	32.5	-2.17	2.28636e-06	1.06147e-05
ENSG00000128408	RIBC2	11.05	5.1	-2.17	0.000922198	0.00133398
ENSG00000134326	CMPK2	9.33	4.3	-2.17	0.000226874	0.000390157
ENSG00000163918	RFC4	164.97	75.92	-2.17	3.03714e-06	1.30587e-05
ENSG00000167792	NDUFV1	207.63	95.73	-2.17	1.27276e-05	3.7446e-05
ENSG00000169231	THBS3	15.44	7.11	-2.17	0.000119697	0.000227666
ENSG00000169718	DUS1L	187.65	86.35	-2.17	1.46612e-05	4.17133e-05
ENSG00000184967	NOC4L	40.05	18.43	-2.17	0.000282164	0.000472345
ENSG00000188242	PP7080	31.88	14.67	-2.17	8.57996e-05	0.000173124
ENSG00000203485	INF2	48.41	22.31	-2.17	0.000426754	0.000675535
ENSG00000211584	SLC48A1	26.28	12.09	-2.17	7.62036e-07	5.02938e-06
ENSG00000077942	FBLN1	59.7	27.36	-2.18	2.36785e-05	6.04416e-05
ENSG00000081791	KIAA0141	29.33	13.47	-2.18	1.10316e-05	3.34623e-05
ENSG00000100116	GCAT	24.25	11.13	-2.18	0.000207157	0.000361866
ENSG00000100304	TTLL12	186.41	85.66	-2.18	3.85443e-06	1.54846e-05
ENSG00000108639	SYNGR2	87	39.9	-2.18	2.83005e-06	1.24219e-05
ENSG00000115163	CENPA	49.37	22.68	-2.18	1.31427e-07	1.73668e-06
ENSG00000130717	UCK1	91.58	41.98	-2.18	3.39565e-05	8.11796e-05
ENSG00000134184	GSTM1	263.99	120.85	-2.18	1.20341e-05	3.58181e-05
ENSG00000137959	IFI44L	25.84	11.84	-2.18	2.74352e-05	6.82689e-05
ENSG00000157778	PSMG3	119.7	54.81	-2.18	7.07503e-07	4.80569e-06
ENSG00000167216	KATNAL2	19.45	8.92	-2.18	0.000237529	0.000405477
ENSG00000173272	MZT2A	220.32	100.84	-2.18	0.000938468	0.00135581
ENSG00000187778	MCRS1	95.73	43.89	-2.18	2.96749e-07	2.75956e-06
ENSG00000196284	SUPT3H	9.53	4.38	-2.18	8.58582e-07	5.47573e-06
ENSG00000196739	COL27A1	13.1	6.01	-2.18	0.000100768	0.000197141
ENSG00000276293	PIP4K2B	40.59	18.63	-2.18	3.86413e-05	9.00848e-05
[truncated: 1,247 more rows]
