# Supplementary material for: The Jumonji-domain histone demethylase inhibitor JIB-04 deregulates oncogenic programs and increases DNA damage in Ewing Sarcoma, resulting in impaired cell proliferation and survival, and reduced tumor growth
Source: Oncotarget. 2018 Sep 4;9(69):33110–23. doi: 10.18632/oncotarget.26011 (PMC6145692; doi:10.18632/oncotarget.26011)
Supplement: Supplementary file 3 [file oncotarget-09-33110-s003.xlsx]

## Sheet: Sheet1
Supplementary Table S2: Primers used
qRT-PCR
AKT1 F	TGAAGGTGCCATCATTCTTG
AKT1 R	ATGAGCGACGTGGCTATTGT
AURKB F	AGATGGGGTGACAGGCTCTT
AURKB R	AGGAGAACTCCTACCCCTGG
BCL10 F	TTGCACGTAGATGATCAAAATGT
BCL10 R	CGAGGAGGACCTCACTGAA
BCL2L11 F	GATAGTGGTTGAAGGCCTGG
BCL2L11 R	CCTCCCTACAGACAGAGCCA
CCNB1 F	CAGATGTTTCCATTGGGCTT
CCNB1 R	GAACCTGAGCCAGAACCTGA
CDK18 F	ACTGACAGGGAGAAACGGC
CDK18 R	GCCGGGTATAAGGAGCAAA
CDK5 F	GGCTTCAGGTCCCTGTGTAG
CDK5 R	ATGGTGACCTCGATCCTGAG
CDKN1A F	CATGGGTTCTGACGGACAT
CDKN1A R	AGTCAGTTCCTTGTGGAGCC
CDKN1C F	AAGAAATCGGAGATCAGAGGC
CDKN1C R	AGCTGCACTCGGGGATTT
FOXM1 F	TCTCCTCTTTCCCTGGTCCT
FOXM1 R	ATAGCAAGCGAGTCCGCATT
FOXO4 F	CCTCGTTGTGAACCTTGATG
FOXO4 R	AAGGGTGACAGCAACAGCTC
GLI1 F	GGCTCGCCATAGCTACTGAT
GLI1 R	CCAGCGCCCAGACAGAG
HOXB13 F	GCTGTACGGAATGCGTTTCT
HOXB13 R	AACCCACCAGGTCCCTTTT
HOXB3 F	ATATTCACATCGAGCCCCAG
HOXB3 R	CGTCATGAATGGGATCTGC
HOXB6 F	GGGGACATGGACAAAATGAG
HOXB6 R	GTGAGAACTGAGGAGCGGAC
HOXB7 F	CTTTCTCCAGCTCCAGGGTC
HOXB7 R	AACTTCCGGATCTACCCCTG
HOXB8 F	GAACTCCTTCTCCAGCTCCA
HOXB8 R	ACACAGCTCTTCCCCTGGAT
HOXD11 F	AAAGAAAAACTCGCGTTCCA
HOXD11 R	CGAGAAGAGCAGCAGCG
HOXD4 F	AGTTCTAGGACTTGCTGCCG
HOXD4 R	CTACCCCTGGATGAAGAAGG
HOXD9 F	CTTTCTCCAGCTCAAGCGTC
HOXD9 R	CAGCAGCAACTTGACCCAA
PDCD4 F	TTCATCACCGGAAAAGAGAGA
PDCD4 R	GTGCAAGCGAAATTAAGGGA
PDGFRB F	CAGGAGAGACAGCAACAGCA
PDGFRB R	AACTGTGCCCACACCAGAAG
ChIP-PCR
R1 F	AGTCTCTCCAATTCCCTCCTTCCC
R1 R	ACCTCTATTCCCACTGATCCCTCACTA
R2 F	TCCCATCGGCACAGTGACCTATTT
R2 R	CGGTGGGAAAGAGGTAGAGGAGAC
R3 F	CTGAAGTCTAAGGCAGGAAGGCCAATAA
R3 R	CTAGGATCTAGGCAGGCACCCT
